# Supplementary material for: (S)-N-[(4-{(S)-1-[2-(4-Meth­oxy­benz­amido)-2-methyl­propano­yl]pyrrolidine-2-carboxamido}-3,4,5,6-tetra­hydro-2H-pyran-4-yl)carbon­yl]proline dimethyl sulfoxide monosolvate (4-MeBz-Aib-Pro-Thp-Pro-OH)
Source: Acta Crystallogr Sect E Struct Rep Online. 2013 Feb 20;69(Pt 3):o419–20. doi: 10.1107/S1600536813004546 (PMC3588532; doi:10.1107/S1600536813004546)
Supplement: Supplementary file 1 [file e-69-0o419-sup1.cif]

##############################################################################
#                                                                            #
# This CIF contains the data in a paper accepted for publication in          #
# Acta Crystallographica Section E. It conforms to the requirements of       #
# Notes for Authors for Acta Crystallographica Section E, and has been       #
# peer reviewed under the auspices of the IUCr Commission on Journals.       #
#                                                                            #
# Full details of the Crystallographic Information File format               #
# are given in the paper "The Crystallographic Information File (CIF):       #
# a New Standard Archive File for Crystallography" by S. R. Hall, F. H.      #
# Allen and I. D. Brown [Acta Cryst. (1991), A47, 655-685].                  #
#                                                                            #
# The current version of the core CIF dictionary is obtainable from          #
# ftp://ftp.iucr.org/pub/cif_core.dic.                                       #
#                                                                            #
# Software is freely available for graphical display of the structure(s)     #
# in this CIF. For information consult the CIF software page                 #
# http://www.iucr.org/resources/cif/software.                                #
#                                                                            #
# This file may be used for bona fide research purposes within the           #
# scientific community so long as proper attribution is given to the journal # 
# article from which it was obtained.                                        #
#                                                                            #
##############################################################################
data_I
_audit_creation_method     SHELXL-97
_chemical_name_systematic
;\
(<i>S</i>)-<i>N</i>-[(4-{(<i>S</i>)-1-[2-(4-Methoxybenzamido)-\
2-methylpropanoyl]pyrrolidine-2-carboxamido}-3,4,5,6-tetrahydro-\
2<i>H</i>-pyran-4-yl)carbonyl]proline dimethyl sulfoxide monosolvate
;
_chemical_name_common     ?
_chemical_formula_moiety     'C28 H38 N4 O8, C2 H6 O S'
_chemical_formula_sum     'C30 H44 N4 O9 S'
_chemical_formula_structural     ?
_chemical_formula_analytical     ?
_chemical_formula_iupac     'C28 H38 N4 O8, C2 H6 O S'
_chemical_formula_weight     636.76
_chemical_melting_point     ?
_symmetry_cell_setting     orthorhombic
_symmetry_space_group_name_H-M     'P 21 21 21'
_symmetry_space_group_name_Hall     'P 2ac 2ab'
loop_
    _symmetry_equiv_pos_as_xyz
    'x, y, z'
    '-x+1/2, -y, z+1/2'
    'x+1/2, -y+1/2, -z'
    '-x, y+1/2, -z+1/2'
_cell_length_a     10.85940(10)
_cell_length_b     13.7414(2)
_cell_length_c     21.1929(3)
_cell_angle_alpha     90.00
_cell_angle_beta     90.00
_cell_angle_gamma     90.00
_cell_volume     3162.48(7)
_cell_formula_units_Z     4
_cell_measurement_reflns_used     5144
_cell_measurement_theta_min     1.0
_cell_measurement_theta_max     30.0
_cell_measurement_temperature     160.0(10)
_exptl_crystal_description     prism
_exptl_crystal_colour     colourless
_exptl_crystal_size_max     0.28
_exptl_crystal_size_mid     0.20
_exptl_crystal_size_min     0.18
_exptl_crystal_density_diffrn     1.337
_exptl_crystal_density_meas     ?
_exptl_crystal_density_method     'not measured'
_exptl_crystal_F_000     1360
_exptl_absorpt_coefficient_mu     0.161
_exptl_absorpt_correction_type     none
_exptl_absorpt_process_details     ?
_exptl_absorpt_correction_T_min     ?
_exptl_absorpt_correction_T_max     ?
_exptl_special_details
;
Solvent used: DMSO Cooling Device: Oxford Cryosystems Cryostream 700 Crystal
mount: glued on a glass fibre Mosaicity (\%.): 0.519(1) Frames collected: 329
Seconds exposure per frame: 42 Degrees rotation per frame: 1.4
Crystal-Detector distance (mm): 30.0
;
_diffrn_ambient_temperature     160.0(10)
_diffrn_radiation_type     'Mo K\a'
_diffrn_radiation_wavelength     0.71073
_diffrn_radiation_source     'Nonius FR590 sealed tube generator'
_diffrn_radiation_monochromator     'horizontally mounted graphite crystal'
_diffrn_measurement_device_type     'Nonius KappaCCD area-detector'
_diffrn_measurement_method     '\f and \w scans with \k offsets'
_diffrn_detector_area_resol_mean     9
_diffrn_reflns_number     53400
_diffrn_reflns_av_R_equivalents     0.0440
_diffrn_reflns_av_sigmaI/netI     0.0451
_diffrn_reflns_theta_min     2.11
_diffrn_reflns_theta_max     30.02
_diffrn_reflns_theta_full     30.02
_diffrn_measured_fraction_theta_max     0.997
_diffrn_measured_fraction_theta_full     0.997
_diffrn_reflns_limit_h_min     -15
_diffrn_reflns_limit_h_max     15
_diffrn_reflns_limit_k_min     -19
_diffrn_reflns_limit_k_max     19
_diffrn_reflns_limit_l_min     -29
_diffrn_reflns_limit_l_max     29
_diffrn_standards_number     0
_diffrn_standards_interval_count     ?
_diffrn_standards_interval_time     ?
_diffrn_standards_decay_%     0
loop_
    _diffrn_standard_refln_index_h
    _diffrn_standard_refln_index_k
    _diffrn_standard_refln_index_l
    ? ? ?
_refine_special_details
;
The structure contains one molecule of DMSO per peptide molecule. The <i>S</i>
atom of the DMSO molecule is disordered over two sites with the major
orientation having a site occupation factor of 0.879(2). One C atom of the
central five-membered ring of the peptide molecule is also disordered over two
sites with the major conformation having a site occupation factor of
0.720(10). Similarity restraints with a tolerance of 0.01 \%A were applied to
the chemically equivalent bond lengths involving all disordered atoms, while
neighbouring disordered atoms were restrained to have similar atomic
displacement parameters. Seven low angle reflections were omitted on account
of obscuration by the beam stop.
;
_reflns_number_total     9238
_reflns_number_gt     7711
_reflns_threshold_expression     I>2\s(I)
_refine_ls_structure_factor_coef     Fsqd
_refine_ls_matrix_type     full
_refine_ls_R_factor_all     0.0565
_refine_ls_R_factor_gt     0.0421
_refine_ls_wR_factor_gt     0.0952
_refine_ls_wR_factor_ref     0.1026
_refine_ls_goodness_of_fit_ref     1.015
_refine_ls_restrained_S_all     1.085
_refine_ls_number_reflns     9231
_refine_ls_number_parameters     433
_refine_ls_number_restraints     21
_refine_ls_hydrogen_treatment     mixed
_refine_ls_weighting_scheme     calc
_refine_ls_weighting_details
              'w=1/[\s^2^(Fo^2^)+(0.0482P)^2^+0.4741P] where P=(Fo^2^+2Fc^2^)/3'
_atom_sites_solution_hydrogens     difmap
_atom_sites_solution_primary     direct
_atom_sites_solution_secondary     difmap
_refine_ls_shift/su_max     0.003
_refine_ls_shift/su_mean     0.000
_refine_diff_density_max     0.281
_refine_diff_density_min     -0.325
_refine_ls_extinction_method     'SHELXL97 (Sheldrick, 2008)'
_refine_ls_extinction_coef     0.0096(11)
_refine_ls_extinction_expression
                                  'Fc^*^=kFc[1+0.001xFc^2^\l^3^/sin(2\q)]^-1/4^'
_refine_ls_abs_structure_details
                        'Flack & Bernardinelli (1999, 2000), 4115 Friedel pairs'
_refine_ls_abs_structure_Flack     -0.02(8)
loop_
    _atom_type_symbol
    _atom_type_description
    _atom_type_number_in_cell
    _atom_type_scat_dispersion_real
    _atom_type_scat_dispersion_imag
    _atom_type_scat_source
    C C 120 0.0033 0.0016
; International Tables for Crystallography (1992).
Vol. C, Tables 4.2.6.8 and 6.1.1.4
;
    H H 176 0.0000 0.0000
; International Tables for Crystallography (1992).
Vol. C, Tables 4.2.6.8 and 6.1.1.4
;
    N N 16 0.0061 0.0033
; International Tables for Crystallography (1992).
Vol. C, Tables 4.2.6.8 and 6.1.1.4
;
    O O 36 0.0106 0.0060
; International Tables for Crystallography (1992).
Vol. C, Tables 4.2.6.8 and 6.1.1.4
;
    S S 4 0.1246 0.1234
; International Tables for Crystallography (1992).
Vol. C, Tables 4.2.6.8 and 6.1.1.4
;
_computing_data_collection     'COLLECT (Nonius, 2000)'
_computing_cell_refinement     'DENZO-SMN (Otwinowski & Minor, 1997)'
_computing_data_reduction
                            'DENZO-SMN and SCALEPACK (Otwinowski & Minor, 1997)'
_computing_structure_solution     'SHELXS97 (Sheldrick, 2008)'
_computing_structure_refinement     'SHELXL97 (Sheldrick, 2008)'
_computing_molecular_graphics     'ORTEPII (Johnson, 1976)'
_computing_publication_material
                            'SHELXL97 (Sheldrick, 2008) and PLATON (Spek, 2009)'
loop_
    _atom_site_type_symbol
    _atom_site_label
    _atom_site_fract_x
    _atom_site_fract_y
    _atom_site_fract_z
    _atom_site_U_iso_or_equiv
    _atom_site_adp_type
    _atom_site_calc_flag
    _atom_site_refinement_flags
    _atom_site_occupancy
    _atom_site_symmetry_multiplicity
    _atom_site_disorder_assembly
    _atom_site_disorder_group
    O O1 0.49592(11) 0.79228(10) 0.02238(7) 0.0429(3) Uani d . 1 1 . .
    O O2 0.38389(11) 0.88646(9) -0.04216(5) 0.0320(3) Uani d . 1 1 . .
    H H2 0.456(2) 0.9100(18) -0.0512(11) 0.050(6) Uiso d . 1 1 . .
    O O4 0.30778(11) 0.60218(9) -0.01081(5) 0.0320(3) Uani d . 1 1 . .
    O O7 0.08885(11) 0.52449(9) 0.08052(5) 0.0329(3) Uani d . 1 1 . .
    O O10 0.17612(11) 0.31930(8) 0.20810(5) 0.0316(3) Uani d . 1 1 . .
    O O13 0.39163(11) 0.45955(9) 0.26319(5) 0.0324(3) Uani d . 1 1 . .
    O O19 0.57060(13) 0.44020(11) 0.04583(8) 0.0516(4) Uani d . 1 1 . .
    O O30 0.71136(12) 0.69569(9) 0.46113(5) 0.0366(3) Uani d . 1 1 . .
    N N3 0.28614(13) 0.70479(10) 0.07067(6) 0.0276(3) Uani d . 1 1 . .
    N N6 0.25499(12) 0.52124(9) 0.14416(6) 0.0249(3) Uani d . 1 1 . .
    H H6 0.2849(19) 0.5049(15) 0.1807(10) 0.039(5) Uiso d . 1 1 . .
    N N9 0.11523(12) 0.46304(9) 0.24731(6) 0.0258(3) Uani d . 1 1 A .
    N N12 0.28842(13) 0.41680(10) 0.35078(7) 0.0293(3) Uani d . 1 1 . .
    H H12 0.286(2) 0.4175(16) 0.3887(11) 0.043(6) Uiso d . 1 1 . .
    C C1 0.39833(15) 0.81984(11) 0.00303(7) 0.0276(3) Uani d . 1 1 . .
    C C2 0.27251(15) 0.78716(11) 0.02743(7) 0.0275(3) Uani d . 1 1 . .
    H H1 0.2165 0.7701 -0.0084 0.033 Uiso calc R 1 1 . .
    C C4 0.30659(14) 0.61553(11) 0.04668(7) 0.0260(3) Uani d . 1 1 . .
    C C5 0.34313(14) 0.53169(12) 0.09183(7) 0.0260(3) Uani d . 1 1 . .
    C C7 0.13440(14) 0.51093(11) 0.13341(7) 0.0246(3) Uani d . 1 1 . .
    C C8 0.05129(14) 0.48351(13) 0.18813(7) 0.0289(3) Uani d . 1 1 A .
    H H8 0.0017 0.4251 0.1760 0.035 Uiso calc R 1 1 . .
    C C10 0.17081(14) 0.37502(11) 0.25323(7) 0.0254(3) Uani d . 1 1 . .
    C C11 0.21698(15) 0.34116(11) 0.31820(7) 0.0277(3) Uani d . 1 1 . .
    C C13 0.37882(14) 0.46585(12) 0.32135(7) 0.0271(3) Uani d . 1 1 . .
    C C14 0.21553(17) 0.86652(13) 0.06872(8) 0.0364(4) Uani d . 1 1 . .
    H H141 0.2390 0.9322 0.0537 0.044 Uiso calc R 1 1 . .
    H H142 0.1246 0.8613 0.0695 0.044 Uiso calc R 1 1 . .
    C C15 0.2703(2) 0.84566(13) 0.13333(9) 0.0399(4) Uani d . 1 1 . .
    H H151 0.2200 0.8752 0.1673 0.048 Uiso calc R 1 1 . .
    H H152 0.3557 0.8704 0.1364 0.048 Uiso calc R 1 1 . .
    C C16 0.26708(18) 0.73510(12) 0.13691(7) 0.0339(4) Uani d . 1 1 . .
    H H161 0.3335 0.7101 0.1645 0.041 Uiso calc R 1 1 . .
    H H162 0.1868 0.7118 0.1530 0.041 Uiso calc R 1 1 . .
    C C17 0.47177(16) 0.55084(14) 0.11973(8) 0.0335(4) Uani d . 1 1 . .
    H H171 0.4754 0.6182 0.1362 0.040 Uiso calc R 1 1 . .
    H H172 0.4863 0.5058 0.1554 0.040 Uiso calc R 1 1 . .
    C C18 0.57147(17) 0.53701(16) 0.07076(10) 0.0443(5) Uani d . 1 1 . .
    H H181 0.5590 0.5841 0.0360 0.053 Uiso calc R 1 1 . .
    H H182 0.6527 0.5504 0.0901 0.053 Uiso calc R 1 1 . .
    C C20 0.45803(19) 0.42227(16) 0.01315(10) 0.0456(5) Uani d . 1 1 . .
    H H201 0.4592 0.3554 -0.0042 0.055 Uiso calc R 1 1 . .
    H H202 0.4507 0.4682 -0.0226 0.055 Uiso calc R 1 1 . .
    C C21 0.34751(16) 0.43379(12) 0.05612(8) 0.0329(4) Uani d . 1 1 . .
    H H211 0.3479 0.3802 0.0873 0.039 Uiso calc R 1 1 . .
    H H212 0.2717 0.4273 0.0305 0.039 Uiso calc R 1 1 . .
    C C22 -0.0366(2) 0.56707(17) 0.20421(10) 0.0494(5) Uani d . 1 1 . .
    H H221 -0.0074 0.6287 0.1851 0.059 Uiso calc PR 0.720(10) 1 A 1
    H H222 -0.1204 0.5531 0.1882 0.059 Uiso calc PR 0.720(10) 1 A 1
    H H223 -0.0384 0.6157 0.1698 0.059 Uiso calc PR 0.280(10) 1 A 2
    H H224 -0.1212 0.5424 0.2111 0.059 Uiso calc PR 0.280(10) 1 A 2
    C C23 -0.0374(3) 0.5746(3) 0.27560(17) 0.0433(9) Uani d PDU 0.720(10) 1 A 1
    H H231 -0.0500 0.6428 0.2893 0.052 Uiso calc PR 0.720(10) 1 A 1
    H H232 -0.1031 0.5335 0.2940 0.052 Uiso calc PR 0.720(10) 1 A 1
    C C23A 0.0100(10) 0.6075(6) 0.2588(4) 0.040(2) Uani d PDU 0.280(10) 1 A 2
    H H233 -0.0592 0.6288 0.2860 0.048 Uiso calc PR 0.280(10) 1 A 2
    H H234 0.0591 0.6658 0.2479 0.048 Uiso calc PR 0.280(10) 1 A 2
    C C24 0.08878(18) 0.53834(13) 0.29483(9) 0.0380(4) Uani d D 1 1 . .
    H H241 0.1505 0.5913 0.2932 0.046 Uiso calc PR 0.720(10) 1 A 1
    H H242 0.0873 0.5104 0.3379 0.046 Uiso calc PR 0.720(10) 1 A 1
    H H243 0.1653 0.5701 0.3097 0.046 Uiso calc PR 0.280(10) 1 A 2
    H H244 0.0441 0.5109 0.3315 0.046 Uiso calc PR 0.280(10) 1 A 2
    C C25 0.29830(18) 0.25073(13) 0.31024(9) 0.0385(4) Uani d D 1 1 . .
    H H251 0.3699 0.2671 0.2842 0.058 Uiso calc R 1 1 . .
    H H252 0.2508 0.1990 0.2897 0.058 Uiso calc R 1 1 . .
    H H253 0.3261 0.2283 0.3518 0.058 Uiso calc R 1 1 . .
    C C26 0.10223(17) 0.31609(13) 0.35741(8) 0.0345(4) Uani d . 1 1 . .
    H H261 0.1270 0.2801 0.3953 0.052 Uiso calc R 1 1 . .
    H H262 0.0463 0.2759 0.3322 0.052 Uiso calc R 1 1 . .
    H H263 0.0602 0.3762 0.3698 0.052 Uiso calc R 1 1 . .
    C C27 0.46259(14) 0.52808(12) 0.35961(7) 0.0264(3) Uani d . 1 1 . .
    C C28 0.45392(15) 0.53814(13) 0.42525(8) 0.0298(3) Uani d . 1 1 . .
    H H28 0.3900 0.5061 0.4477 0.036 Uiso calc R 1 1 . .
    C C29 0.53853(16) 0.59476(13) 0.45724(8) 0.0321(4) Uani d . 1 1 . .
    H H29 0.5324 0.6014 0.5017 0.039 Uiso calc R 1 1 . .
    C C30 0.63240(15) 0.64214(12) 0.42502(8) 0.0294(3) Uani d . 1 1 . .
    C C31 0.64158(15) 0.63358(13) 0.35972(8) 0.0315(4) Uani d . 1 1 . .
    H H31 0.7049 0.6664 0.3373 0.038 Uiso calc R 1 1 . .
    C C32 0.55693(15) 0.57640(13) 0.32804(8) 0.0305(3) Uani d . 1 1 . .
    H H32 0.5633 0.5699 0.2835 0.037 Uiso calc R 1 1 . .
    C C33 0.82609(16) 0.72279(15) 0.43330(9) 0.0380(4) Uani d . 1 1 . .
    H H331 0.8678 0.6646 0.4173 0.057 Uiso calc R 1 1 . .
    H H332 0.8780 0.7544 0.4651 0.057 Uiso calc R 1 1 . .
    H H333 0.8112 0.7681 0.3984 0.057 Uiso calc R 1 1 . .
    S S1A 0.73887(6) 0.66072(5) 0.67871(3) 0.0570(2) Uani d PDU 0.879(2) 1 B 1
    S S1B 0.7574(3) 0.7383(4) 0.69153(18) 0.0500(16) Uani d PDU 0.121(2) 1 B 2
    O O3 0.66114(17) 0.7045(2) 0.72672(8) 0.0883(7) Uani d D 1 1 . .
    C C34 0.7137(4) 0.7294(3) 0.60964(12) 0.1115(14) Uani d D 1 1 . .
    H H341 0.6289 0.7197 0.5951 0.167 Uiso calc PR 0.879(2) 1 B 1
    H H342 0.7711 0.7082 0.5767 0.167 Uiso calc PR 0.879(2) 1 B 1
    H H343 0.7271 0.7985 0.6187 0.167 Uiso calc PR 0.879(2) 1 B 1
    H H344 0.6299 0.7546 0.6042 0.167 Uiso calc PR 0.121(2) 1 B 2
    H H345 0.7166 0.6612 0.5963 0.167 Uiso calc PR 0.121(2) 1 B 2
    H H346 0.7709 0.7677 0.5839 0.167 Uiso calc PR 0.121(2) 1 B 2
    C C35 0.8931(2) 0.6951(2) 0.69070(15) 0.0747(8) Uani d D 1 1 . .
    H H351 0.9250 0.6630 0.7286 0.112 Uiso calc PR 0.879(2) 1 B 1
    H H352 0.8979 0.7658 0.6960 0.112 Uiso calc PR 0.879(2) 1 B 1
    H H353 0.9425 0.6756 0.6541 0.112 Uiso calc PR 0.879(2) 1 B 1
    H H354 0.9269 0.6957 0.7336 0.112 Uiso calc PR 0.121(2) 1 B 2
    H H355 0.9452 0.7349 0.6631 0.112 Uiso calc PR 0.121(2) 1 B 2
    H H356 0.8911 0.6281 0.6749 0.112 Uiso calc PR 0.121(2) 1 B 2
loop_
    _atom_site_aniso_label
    _atom_site_aniso_U_11
    _atom_site_aniso_U_22
    _atom_site_aniso_U_33
    _atom_site_aniso_U_12
    _atom_site_aniso_U_13
    _atom_site_aniso_U_23
    O1 0.0304(6) 0.0456(8) 0.0528(8) 0.0006(6) 0.0038(6) 0.0157(6)
    O2 0.0334(6) 0.0334(6) 0.0292(6) -0.0044(5) 0.0053(5) 0.0061(5)
    O4 0.0417(7) 0.0340(6) 0.0204(5) -0.0006(5) 0.0028(5) -0.0003(4)
    O7 0.0323(6) 0.0417(7) 0.0249(6) 0.0017(5) -0.0070(5) 0.0045(5)
    O10 0.0406(7) 0.0295(6) 0.0247(5) 0.0027(5) 0.0021(5) -0.0036(5)
    O13 0.0326(6) 0.0434(7) 0.0213(5) -0.0044(5) 0.0012(5) 0.0016(5)
    O19 0.0385(7) 0.0555(9) 0.0608(9) 0.0109(6) 0.0117(6) -0.0010(7)
    O30 0.0419(7) 0.0399(7) 0.0281(6) -0.0096(6) -0.0046(5) 0.0007(5)
    N3 0.0356(7) 0.0259(7) 0.0214(6) -0.0028(5) 0.0028(5) 0.0005(5)
    N6 0.0276(6) 0.0275(6) 0.0195(6) -0.0026(5) -0.0014(5) 0.0036(5)
    N9 0.0310(6) 0.0250(6) 0.0214(6) 0.0023(5) 0.0025(5) 0.0016(5)
    N12 0.0345(7) 0.0341(7) 0.0194(6) -0.0048(6) -0.0010(6) 0.0029(6)
    C1 0.0322(8) 0.0264(8) 0.0242(7) -0.0015(6) 0.0056(6) -0.0010(6)
    C2 0.0307(8) 0.0253(7) 0.0266(8) -0.0024(6) 0.0031(6) 0.0031(6)
    C4 0.0279(8) 0.0279(8) 0.0221(7) -0.0032(6) 0.0024(6) 0.0000(6)
    C5 0.0281(8) 0.0280(8) 0.0218(7) -0.0029(6) 0.0021(6) 0.0005(6)
    C7 0.0276(8) 0.0231(7) 0.0232(7) 0.0001(6) -0.0037(6) 0.0015(6)
    C8 0.0248(7) 0.0344(9) 0.0274(8) 0.0021(6) -0.0012(6) 0.0050(7)
    C10 0.0276(7) 0.0266(8) 0.0221(7) -0.0026(6) 0.0041(6) 0.0021(6)
    C11 0.0344(8) 0.0260(7) 0.0229(7) -0.0037(6) -0.0001(6) 0.0037(6)
    C13 0.0281(7) 0.0302(8) 0.0231(7) 0.0015(6) 0.0001(6) 0.0033(6)
    C14 0.0397(9) 0.0306(9) 0.0389(9) 0.0019(7) 0.0131(8) 0.0026(7)
    C15 0.0564(12) 0.0291(8) 0.0341(9) -0.0044(8) 0.0100(8) -0.0038(7)
    C16 0.0487(10) 0.0314(8) 0.0215(7) -0.0036(7) 0.0060(7) -0.0034(6)
    C17 0.0288(8) 0.0390(9) 0.0328(9) -0.0037(7) -0.0002(7) 0.0025(7)
    C18 0.0309(9) 0.0523(12) 0.0498(11) -0.0022(8) 0.0063(8) 0.0066(9)
    C20 0.0495(11) 0.0428(11) 0.0444(11) 0.0071(9) 0.0105(9) -0.0059(9)
    C21 0.0377(9) 0.0275(8) 0.0334(9) 0.0018(7) -0.0003(7) -0.0023(7)
    C22 0.0458(11) 0.0591(13) 0.0433(11) 0.0242(10) 0.0071(9) 0.0088(10)
    C23 0.0353(17) 0.0476(19) 0.0471(18) 0.0101(14) 0.0154(13) 0.0004(14)
    C23A 0.034(4) 0.043(4) 0.042(4) 0.018(3) 0.011(3) -0.007(3)
    C24 0.0481(10) 0.0303(9) 0.0355(9) 0.0071(8) 0.0044(8) -0.0065(7)
    C25 0.0419(9) 0.0324(9) 0.0412(10) 0.0041(7) -0.0051(8) 0.0058(8)
    C26 0.0391(9) 0.0387(9) 0.0255(8) -0.0110(7) 0.0016(7) 0.0050(7)
    C27 0.0286(7) 0.0283(8) 0.0224(7) 0.0036(6) -0.0003(6) 0.0031(6)
    C28 0.0317(8) 0.0329(8) 0.0249(7) -0.0012(7) 0.0028(6) 0.0025(7)
    C29 0.0390(9) 0.0351(9) 0.0221(8) -0.0036(7) 0.0025(7) -0.0005(7)
    C30 0.0333(8) 0.0287(8) 0.0262(8) -0.0011(6) -0.0048(6) 0.0011(6)
    C31 0.0318(8) 0.0359(9) 0.0269(8) -0.0043(7) 0.0000(6) 0.0058(7)
    C32 0.0331(8) 0.0363(9) 0.0222(7) -0.0020(7) -0.0006(6) 0.0028(7)
    C33 0.0332(9) 0.0434(10) 0.0372(10) -0.0028(7) -0.0073(7) 0.0011(8)
    S1A 0.0586(4) 0.0605(5) 0.0519(4) -0.0202(3) -0.0122(3) 0.0035(3)
    S1B 0.043(2) 0.068(3) 0.039(2) -0.002(2) -0.0026(17) -0.017(2)
    O3 0.0570(10) 0.161(2) 0.0465(10) -0.0138(13) 0.0028(8) 0.0158(12)
    C34 0.151(4) 0.152(3) 0.0315(12) 0.050(3) -0.0083(17) 0.0009(17)
    C35 0.0509(13) 0.0781(18) 0.095(2) -0.0069(13) 0.0034(14) -0.0142(16)
_geom_special_details
;
All e.s.d.'s (except the e.s.d. in the dihedral angle between two l.s. planes)
are estimated using the full covariance matrix. The cell e.s.d.'s are taken
into account individually in the estimation of e.s.d.'s in distances, angles
and torsion angles; correlations between e.s.d.'s in cell parameters are only
used when they are defined by crystal symmetry. An approximate (isotropic)
treatment of cell e.s.d.'s is used for estimating e.s.d.'s involving l.s.
planes.
;
loop_
    _geom_bond_atom_site_label_1
    _geom_bond_atom_site_label_2
    _geom_bond_site_symmetry_2
    _geom_bond_distance
    _geom_bond_publ_flag
    O1 C1 . 1.198(2) ?
    O2 C1 . 1.334(2) ?
    O2 H2 . 0.87(2) ?
    O4 C4 . 1.2320(19) ?
    O7 C7 . 1.2393(18) ?
    O10 C10 . 1.2265(19) ?
    O13 C13 . 1.2434(19) ?
    O19 C20 . 1.426(3) ?
    O19 C18 . 1.431(3) ?
    O30 C30 . 1.365(2) ?
    O30 C33 . 1.428(2) ?
    N3 C4 . 1.346(2) ?
    N3 C2 . 1.464(2) ?
    N3 C16 . 1.479(2) ?
    N6 C7 . 1.337(2) ?
    N6 C5 . 1.4721(19) ?
    N6 H6 . 0.87(2) ?
    N9 C10 . 1.357(2) ?
    N9 C8 . 1.461(2) ?
    N9 C24 . 1.472(2) ?
    N12 C13 . 1.344(2) ?
    N12 C11 . 1.469(2) ?
    N12 H12 . 0.80(2) ?
    C1 C2 . 1.528(2) ?
    C2 C14 . 1.529(2) ?
    C2 H1 . 1.0000 ?
    C4 C5 . 1.549(2) ?
    C5 C17 . 1.540(2) ?
    C5 C21 . 1.544(2) ?
    C7 C8 . 1.517(2) ?
    C8 C22 . 1.531(3) ?
    C8 H8 . 1.0000 ?
    C10 C11 . 1.537(2) ?
    C11 C25 . 1.534(2) ?
    C11 C26 . 1.537(2) ?
    C13 C27 . 1.489(2) ?
    C14 C15 . 1.520(3) ?
    C14 H141 . 0.9900 ?
    C14 H142 . 0.9900 ?
    C15 C16 . 1.522(2) ?
    C15 H151 . 0.9900 ?
    C15 H152 . 0.9900 ?
    C16 H161 . 0.9900 ?
    C16 H162 . 0.9900 ?
    C17 C18 . 1.512(3) ?
    C17 H171 . 0.9900 ?
    C17 H172 . 0.9900 ?
    C18 H181 . 0.9900 ?
    C18 H182 . 0.9900 ?
    C20 C21 . 1.515(3) ?
    C20 H201 . 0.9900 ?
    C20 H202 . 0.9900 ?
    C21 H211 . 0.9900 ?
    C21 H212 . 0.9900 ?
    C22 C23A . 1.381(8) ?
    C22 C23 . 1.517(4) ?
    C22 H221 . 0.9900 ?
    C22 H222 . 0.9900 ?
    C22 H223 . 0.9900 ?
    C22 H224 . 0.9900 ?
    C23 C24 . 1.514(3) ?
    C23 H231 . 0.9900 ?
    C23 H232 . 0.9900 ?
    C23A C24 . 1.489(6) ?
    C23A H233 . 0.9900 ?
    C23A H234 . 0.9900 ?
    C24 H241 . 0.9900 ?
    C24 H242 . 0.9900 ?
    C24 H243 . 0.9900 ?
    C24 H244 . 0.9900 ?
    C25 H251 . 0.9800 ?
    C25 H252 . 0.9800 ?
    C25 H253 . 0.9800 ?
    C26 H261 . 0.9800 ?
    C26 H262 . 0.9800 ?
    C26 H263 . 0.9800 ?
    C27 C32 . 1.392(2) ?
    C27 C28 . 1.401(2) ?
    C28 C29 . 1.382(2) ?
    C28 H28 . 0.9500 ?
    C29 C30 . 1.389(2) ?
    C29 H29 . 0.9500 ?
    C30 C31 . 1.393(2) ?
    C31 C32 . 1.383(2) ?
    C31 H31 . 0.9500 ?
    C32 H32 . 0.9500 ?
    C33 H331 . 0.9800 ?
    C33 H332 . 0.9800 ?
    C33 H333 . 0.9800 ?
    S1A O3 . 1.452(2) ?
    S1A C35 . 1.759(3) ?
    S1A C34 . 1.763(3) ?
    S1B O3 . 1.366(4) ?
    S1B C35 . 1.589(4) ?
    S1B C34 . 1.803(4) ?
    C34 H341 . 0.9800 ?
    C34 H342 . 0.9800 ?
    C34 H343 . 0.9800 ?
    C34 H344 . 0.9800 ?
    C34 H345 . 0.9800 ?
    C34 H346 . 0.9800 ?
    C35 H351 . 0.9800 ?
    C35 H352 . 0.9800 ?
    C35 H353 . 0.9800 ?
    C35 H354 . 0.9800 ?
    C35 H355 . 0.9800 ?
    C35 H356 . 0.9800 ?
loop_
    _geom_angle_atom_site_label_1
    _geom_angle_atom_site_label_2
    _geom_angle_atom_site_label_3
    _geom_angle_site_symmetry_1
    _geom_angle_site_symmetry_3
    _geom_angle
    _geom_angle_publ_flag
    C1 O2 H2 . . 108.0(16) ?
    C20 O19 C18 . . 110.20(15) ?
    C30 O30 C33 . . 117.22(13) ?
    C4 N3 C2 . . 118.99(12) ?
    C4 N3 C16 . . 129.66(13) ?
    C2 N3 C16 . . 111.25(13) ?
    C7 N6 C5 . . 121.26(13) ?
    C7 N6 H6 . . 119.4(13) ?
    C5 N6 H6 . . 117.0(13) ?
    C10 N9 C8 . . 117.53(13) ?
    C10 N9 C24 . . 130.52(13) ?
    C8 N9 C24 . . 111.05(13) ?
    C13 N12 C11 . . 121.47(14) ?
    C13 N12 H12 . . 119.0(16) ?
    C11 N12 H12 . . 117.3(16) ?
    O1 C1 O2 . . 124.53(15) ?
    O1 C1 C2 . . 125.60(14) ?
    O2 C1 C2 . . 109.84(14) ?
    N3 C2 C1 . . 110.40(13) ?
    N3 C2 C14 . . 103.54(12) ?
    C1 C2 C14 . . 110.24(13) ?
    N3 C2 H1 . . 110.8 ?
    C1 C2 H1 . . 110.8 ?
    C14 C2 H1 . . 110.8 ?
    O4 C4 N3 . . 120.73(14) ?
    O4 C4 C5 . . 119.81(14) ?
    N3 C4 C5 . . 119.11(13) ?
    N6 C5 C17 . . 108.49(12) ?
    N6 C5 C21 . . 107.72(13) ?
    C17 C5 C21 . . 108.02(13) ?
    N6 C5 C4 . . 111.80(13) ?
    C17 C5 C4 . . 110.03(13) ?
    C21 C5 C4 . . 110.67(13) ?
    O7 C7 N6 . . 121.95(15) ?
    O7 C7 C8 . . 119.43(14) ?
    N6 C7 C8 . . 118.61(13) ?
    N9 C8 C7 . . 114.92(12) ?
    N9 C8 C22 . . 104.45(14) ?
    C7 C8 C22 . . 110.77(14) ?
    N9 C8 H8 . . 108.8 ?
    C7 C8 H8 . . 108.8 ?
    C22 C8 H8 . . 108.8 ?
    O10 C10 N9 . . 120.34(14) ?
    O10 C10 C11 . . 119.60(14) ?
    N9 C10 C11 . . 119.83(13) ?
    N12 C11 C25 . . 108.71(14) ?
    N12 C11 C26 . . 109.42(13) ?
    C25 C11 C26 . . 110.16(14) ?
    N12 C11 C10 . . 112.28(12) ?
    C25 C11 C10 . . 109.54(13) ?
    C26 C11 C10 . . 106.72(13) ?
    O13 C13 N12 . . 120.45(15) ?
    O13 C13 C27 . . 120.77(14) ?
    N12 C13 C27 . . 118.77(14) ?
    C15 C14 C2 . . 102.88(14) ?
    C15 C14 H141 . . 111.2 ?
    C2 C14 H141 . . 111.2 ?
    C15 C14 H142 . . 111.2 ?
    C2 C14 H142 . . 111.2 ?
    H141 C14 H142 . . 109.1 ?
    C14 C15 C16 . . 102.97(15) ?
    C14 C15 H151 . . 111.2 ?
    C16 C15 H151 . . 111.2 ?
    C14 C15 H152 . . 111.2 ?
    C16 C15 H152 . . 111.2 ?
    H151 C15 H152 . . 109.1 ?
    N3 C16 C15 . . 103.33(13) ?
    N3 C16 H161 . . 111.1 ?
    C15 C16 H161 . . 111.1 ?
    N3 C16 H162 . . 111.1 ?
    C15 C16 H162 . . 111.1 ?
    H161 C16 H162 . . 109.1 ?
    C18 C17 C5 . . 111.38(14) ?
    C18 C17 H171 . . 109.4 ?
    C5 C17 H171 . . 109.4 ?
    C18 C17 H172 . . 109.4 ?
    C5 C17 H172 . . 109.4 ?
    H171 C17 H172 . . 108.0 ?
    O19 C18 C17 . . 111.44(16) ?
    O19 C18 H181 . . 109.3 ?
    C17 C18 H181 . . 109.3 ?
    O19 C18 H182 . . 109.3 ?
    C17 C18 H182 . . 109.3 ?
    H181 C18 H182 . . 108.0 ?
    O19 C20 C21 . . 111.66(15) ?
    O19 C20 H201 . . 109.3 ?
    C21 C20 H201 . . 109.3 ?
    O19 C20 H202 . . 109.3 ?
    C21 C20 H202 . . 109.3 ?
    H201 C20 H202 . . 107.9 ?
    C20 C21 C5 . . 114.20(15) ?
    C20 C21 H211 . . 108.7 ?
    C5 C21 H211 . . 108.7 ?
    C20 C21 H212 . . 108.7 ?
    C5 C21 H212 . . 108.7 ?
    H211 C21 H212 . . 107.6 ?
    C23A C22 C8 . . 105.1(3) ?
    C23 C22 C8 . . 106.09(17) ?
    C23 C22 H221 . . 110.5 ?
    C8 C22 H221 . . 110.5 ?
    C23 C22 H222 . . 110.5 ?
    C8 C22 H222 . . 110.5 ?
    H221 C22 H222 . . 108.7 ?
    C23A C22 H223 . . 110.7 ?
    C8 C22 H223 . . 110.7 ?
    C23A C22 H224 . . 110.7 ?
    C8 C22 H224 . . 110.7 ?
    H223 C22 H224 . . 108.8 ?
    C24 C23 C22 . . 103.9(2) ?
    C24 C23 H231 . . 111.0 ?
    C22 C23 H231 . . 111.0 ?
    C24 C23 H232 . . 111.0 ?
    C22 C23 H232 . . 111.0 ?
    H231 C23 H232 . . 109.0 ?
    C22 C23A C24 . . 112.5(5) ?
    C22 C23A H233 . . 109.1 ?
    C24 C23A H233 . . 109.1 ?
    C22 C23A H234 . . 109.1 ?
    C24 C23A H234 . . 109.1 ?
    H233 C23A H234 . . 107.8 ?
    N9 C24 C23A . . 102.1(3) ?
    N9 C24 C23 . . 102.94(17) ?
    N9 C24 H241 . . 111.2 ?
    C23 C24 H241 . . 111.2 ?
    N9 C24 H242 . . 111.2 ?
    C23 C24 H242 . . 111.2 ?
    H241 C24 H242 . . 109.1 ?
    N9 C24 H243 . . 111.3 ?
    C23A C24 H243 . . 111.3 ?
    N9 C24 H244 . . 111.3 ?
    C23A C24 H244 . . 111.3 ?
    H243 C24 H244 . . 109.2 ?
    C11 C25 H251 . . 109.5 ?
    C11 C25 H252 . . 109.5 ?
    H251 C25 H252 . . 109.5 ?
    C11 C25 H253 . . 109.5 ?
    H251 C25 H253 . . 109.5 ?
    H252 C25 H253 . . 109.5 ?
    C11 C26 H261 . . 109.5 ?
    C11 C26 H262 . . 109.5 ?
    H261 C26 H262 . . 109.5 ?
    C11 C26 H263 . . 109.5 ?
    H261 C26 H263 . . 109.5 ?
    H262 C26 H263 . . 109.5 ?
    C32 C27 C28 . . 118.65(15) ?
    C32 C27 C13 . . 117.50(13) ?
    C28 C27 C13 . . 123.82(14) ?
    C29 C28 C27 . . 119.87(15) ?
    C29 C28 H28 . . 120.1 ?
    C27 C28 H28 . . 120.1 ?
    C28 C29 C30 . . 120.72(15) ?
    C28 C29 H29 . . 119.6 ?
    C30 C29 H29 . . 119.6 ?
    O30 C30 C29 . . 116.00(14) ?
    O30 C30 C31 . . 123.90(15) ?
    C29 C30 C31 . . 120.10(15) ?
    C32 C31 C30 . . 118.86(15) ?
    C32 C31 H31 . . 120.6 ?
    C30 C31 H31 . . 120.6 ?
    C31 C32 C27 . . 121.79(15) ?
    C31 C32 H32 . . 119.1 ?
    C27 C32 H32 . . 119.1 ?
    O30 C33 H331 . . 109.5 ?
    O30 C33 H332 . . 109.5 ?
    H331 C33 H332 . . 109.5 ?
    O30 C33 H333 . . 109.5 ?
    H331 C33 H333 . . 109.5 ?
    H332 C33 H333 . . 109.5 ?
    O3 S1A C35 . . 109.95(13) ?
    O3 S1A C34 . . 105.67(16) ?
    C35 S1A C34 . . 97.1(2) ?
    O3 S1B C35 . . 126.1(4) ?
    O3 S1B C34 . . 107.5(3) ?
    C35 S1B C34 . . 102.0(3) ?
    S1A C34 H341 . . 109.5 ?
    S1A C34 H342 . . 109.5 ?
    H341 C34 H342 . . 109.5 ?
    S1A C34 H343 . . 109.5 ?
    H341 C34 H343 . . 109.5 ?
    H342 C34 H343 . . 109.5 ?
    S1B C34 H344 . . 109.5 ?
    S1B C34 H345 . . 109.5 ?
    H344 C34 H345 . . 109.5 ?
    S1B C34 H346 . . 109.5 ?
    H344 C34 H346 . . 109.5 ?
    H345 C34 H346 . . 109.5 ?
    S1A C35 H351 . . 109.5 ?
    S1A C35 H352 . . 109.5 ?
    H351 C35 H352 . . 109.5 ?
    S1A C35 H353 . . 109.5 ?
    H351 C35 H353 . . 109.5 ?
    H352 C35 H353 . . 109.5 ?
    S1B C35 H354 . . 109.5 ?
    S1B C35 H355 . . 109.5 ?
    H354 C35 H355 . . 109.5 ?
    S1B C35 H356 . . 109.5 ?
    H354 C35 H356 . . 109.5 ?
    H355 C35 H356 . . 109.5 ?
loop_
    _geom_torsion_atom_site_label_1
    _geom_torsion_atom_site_label_2
    _geom_torsion_atom_site_label_3
    _geom_torsion_atom_site_label_4
    _geom_torsion_site_symmetry_1
    _geom_torsion_site_symmetry_2
    _geom_torsion_site_symmetry_3
    _geom_torsion_site_symmetry_4
    _geom_torsion
    _geom_torsion_publ_flag
    C4 N3 C2 C1 . . . . -77.56(18) ?
    C16 N3 C2 C1 . . . . 105.76(15) ?
    C4 N3 C2 C14 . . . . 164.46(14) ?
    C16 N3 C2 C14 . . . . -12.22(18) ?
    O1 C1 C2 N3 . . . . -9.7(2) ?
    O2 C1 C2 N3 . . . . 172.24(12) ?
    O1 C1 C2 C14 . . . . 104.13(19) ?
    O2 C1 C2 C14 . . . . -73.97(17) ?
    C2 N3 C4 O4 . . . . -3.6(2) ?
    C16 N3 C4 O4 . . . . 172.40(16) ?
    C2 N3 C4 C5 . . . . 169.63(13) ?
    C16 N3 C4 C5 . . . . -14.4(2) ?
    C7 N6 C5 C17 . . . . 175.20(14) ?
    C7 N6 C5 C21 . . . . -68.11(18) ?
    C7 N6 C5 C4 . . . . 53.69(19) ?
    O4 C4 C5 N6 . . . . -133.33(15) ?
    N3 C4 C5 N6 . . . . 53.40(19) ?
    O4 C4 C5 C17 . . . . 106.06(17) ?
    N3 C4 C5 C17 . . . . -67.22(18) ?
    O4 C4 C5 C21 . . . . -13.2(2) ?
    N3 C4 C5 C21 . . . . 173.48(14) ?
    C5 N6 C7 O7 . . . . -11.3(2) ?
    C5 N6 C7 C8 . . . . 169.78(14) ?
    C10 N9 C8 C7 . . . . -78.00(18) ?
    C24 N9 C8 C7 . . . . 111.71(16) ?
    C10 N9 C8 C22 . . . . 160.44(15) ?
    C24 N9 C8 C22 . . . . -9.85(19) ?
    O7 C7 C8 N9 . . . . 176.18(14) ?
    N6 C7 C8 N9 . . . . -4.9(2) ?
    O7 C7 C8 C22 . . . . -65.8(2) ?
    N6 C7 C8 C22 . . . . 113.20(17) ?
    C8 N9 C10 O10 . . . . 6.6(2) ?
    C24 N9 C10 O10 . . . . 174.63(16) ?
    C8 N9 C10 C11 . . . . -167.91(13) ?
    C24 N9 C10 C11 . . . . 0.1(2) ?
    C13 N12 C11 C25 . . . . 73.25(18) ?
    C13 N12 C11 C26 . . . . -166.40(15) ?
    C13 N12 C11 C10 . . . . -48.1(2) ?
    O10 C10 C11 N12 . . . . 137.80(15) ?
    N9 C10 C11 N12 . . . . -47.67(19) ?
    O10 C10 C11 C25 . . . . 16.9(2) ?
    N9 C10 C11 C25 . . . . -168.55(14) ?
    O10 C10 C11 C26 . . . . -102.32(17) ?
    N9 C10 C11 C26 . . . . 72.21(17) ?
    C11 N12 C13 O13 . . . . 11.4(2) ?
    C11 N12 C13 C27 . . . . -168.90(14) ?
    N3 C2 C14 C15 . . . . 32.26(17) ?
    C1 C2 C14 C15 . . . . -85.84(16) ?
    C2 C14 C15 C16 . . . . -40.31(18) ?
    C4 N3 C16 C15 . . . . 171.04(17) ?
    C2 N3 C16 C15 . . . . -12.74(19) ?
    C14 C15 C16 N3 . . . . 32.57(19) ?
    N6 C5 C17 C18 . . . . 165.52(15) ?
    C21 C5 C17 C18 . . . . 49.02(19) ?
    C4 C5 C17 C18 . . . . -71.89(18) ?
    C20 O19 C18 C17 . . . . 63.9(2) ?
    C5 C17 C18 O19 . . . . -59.5(2) ?
    C18 O19 C20 C21 . . . . -59.6(2) ?
    O19 C20 C21 C5 . . . . 52.7(2) ?
    N6 C5 C21 C20 . . . . -163.52(15) ?
    C17 C5 C21 C20 . . . . -46.52(19) ?
    C4 C5 C21 C20 . . . . 73.99(18) ?
    N9 C8 C22 C23A . . . . 19.5(6) ?
    C7 C8 C22 C23A . . . . -104.8(6) ?
    N9 C8 C22 C23 . . . . -12.2(3) ?
    C7 C8 C22 C23 . . . . -136.4(2) ?
    C23A C22 C23 C24 . . . . -63.7(4) ?
    C8 C22 C23 C24 . . . . 28.7(3) ?
    C23 C22 C23A C24 . . . . 73.4(7) ?
    C8 C22 C23A C24 . . . . -22.8(9) ?
    C10 N9 C24 C23A . . . . -171.4(5) ?
    C8 N9 C24 C23A . . . . -2.8(5) ?
    C10 N9 C24 C23 . . . . -140.9(2) ?
    C8 N9 C24 C23 . . . . 27.7(3) ?
    C22 C23A C24 N9 . . . . 16.5(9) ?
    C22 C23A C24 C23 . . . . -78.4(10) ?
    C22 C23 C24 N9 . . . . -33.8(3) ?
    C22 C23 C24 C23A . . . . 58.0(6) ?
    O13 C13 C27 C32 . . . . -1.6(2) ?
    N12 C13 C27 C32 . . . . 178.69(15) ?
    O13 C13 C27 C28 . . . . -179.64(16) ?
    N12 C13 C27 C28 . . . . 0.7(2) ?
    C32 C27 C28 C29 . . . . -0.3(2) ?
    C13 C27 C28 C29 . . . . 177.63(16) ?
    C27 C28 C29 C30 . . . . 0.1(3) ?
    C33 O30 C30 C29 . . . . 163.21(15) ?
    C33 O30 C30 C31 . . . . -16.9(2) ?
    C28 C29 C30 O30 . . . . -179.63(16) ?
    C28 C29 C30 C31 . . . . 0.5(3) ?
    O30 C30 C31 C32 . . . . 179.34(16) ?
    C29 C30 C31 C32 . . . . -0.8(3) ?
    C30 C31 C32 C27 . . . . 0.5(3) ?
    C28 C27 C32 C31 . . . . 0.0(2) ?
    C13 C27 C32 C31 . . . . -178.07(15) ?
    C35 S1B O3 S1A . . . . -59.6(3) ?
    C34 S1B O3 S1A . . . . 60.4(2) ?
    C35 S1A O3 S1B . . . . 42.1(3) ?
    C34 S1A O3 S1B . . . . -61.7(3) ?
    O3 S1A C34 S1B . . . . 54.6(2) ?
    C35 S1A C34 S1B . . . . -58.5(2) ?
    O3 S1B C34 S1A . . . . -61.0(3) ?
    C35 S1B C34 S1A . . . . 73.3(3) ?
    O3 S1B C35 S1A . . . . 56.1(3) ?
    C34 S1B C35 S1A . . . . -66.3(2) ?
    O3 S1A C35 S1B . . . . -42.1(3) ?
    C34 S1A C35 S1B . . . . 67.4(3) ?
loop_
    _geom_hbond_atom_site_label_D
    _geom_hbond_atom_site_label_H
    _geom_hbond_atom_site_label_A
    _geom_hbond_site_symmetry_A
    _geom_hbond_distance_DH
    _geom_hbond_distance_HA
    _geom_hbond_distance_DA
    _geom_hbond_angle_DHA
    _geom_hbond_publ_flag
    O2 H2 O7 3_565 0.87(2) 1.81(3) 2.6669(17) 168(2) yes
    N6 H6 O13 . 0.87(2) 2.19(2) 3.0468(17) 169.5(18) yes
    N12 H12 O4 2_565 0.80(2) 2.37(2) 3.1247(18) 156(2) yes
_iucr_refine_instructions_details
;
TITL SS4.261 (HG0039)
CELL  0.71073 10.8594 13.7414 21.1929 90.0000 90.0000 90.0000
ZERR  4 0.0001 0.0002 0.0003 0.0000 0.0000 0.0000
LATT -1
SYMM .50-X,    -Y, .50+Z
SYMM .50+X, .50-Y,    -Z
SYMM    -X, .50+Y, .50-Z
SFAC C H N O S
UNIT   120   176    16    36     4
MERG 2
TEMP -113
L.S. 4
BOND $H
CONF
OMIT 1 1 1
OMIT 0 1 1
OMIT 0 1 2
OMIT 1 1 0
OMIT -1 1 1
OMIT 0 0 2
OMIT 1 0 2
ACTA
HTAB
HTAB O2 O7_$1
HTAB N6 O13
HTAB N12 O4_$2
EQIV $1 x+1/2, -y+3/2, -z
EQIV $2 -x+1/2, -y+1, z+1/2
SIMU 0.01 0.01 C23 > C23A
SIMU 0.01 0.01 S1A > S1B
SADI 0.01 C24 C23 C24 C23A
SADI 0.01 C25 C23 C25 C23A
SADI 0.01 O3 S1A O3 S1B
SADI 0.01 C34 S1A C34 S1B C35 S1A C35 S1B
FMAP 2
PLAN 10
WGHT    0.048200    0.474100
EXTI    0.009604
FVAR       0.47164   0.71962   0.87859
O1    4    0.495916    0.792281    0.022377    11.00000    0.03039    0.04565 =
         0.05279    0.01569    0.00376    0.00059
O2    4    0.383888    0.886464   -0.042162    11.00000    0.03342    0.03343 =
         0.02920    0.00609    0.00533   -0.00440
H2    2    0.455697    0.909973   -0.051214    11.00000    0.04991
O4    4    0.307783    0.602180   -0.010806    11.00000    0.04168    0.03402 =
         0.02039   -0.00032    0.00277   -0.00064
O7    4    0.088849    0.524490    0.080521    11.00000    0.03228    0.04169 =
         0.02485    0.00449   -0.00704    0.00169
O10   4    0.176117    0.319298    0.208101    11.00000    0.04059    0.02953 =
         0.02468   -0.00356    0.00214    0.00271
O13   4    0.391633    0.459550    0.263185    11.00000    0.03258    0.04338 =
         0.02134    0.00156    0.00115   -0.00440
O19   4    0.570603    0.440199    0.045826    11.00000    0.03848    0.05546 =
         0.06085   -0.00100    0.01167    0.01092
O30   4    0.711361    0.695688    0.461127    11.00000    0.04187    0.03989 =
         0.02815    0.00070   -0.00458   -0.00956
N3    3    0.286139    0.704795    0.070673    11.00000    0.03560    0.02589 =
         0.02144    0.00051    0.00285   -0.00282
N6    3    0.254993    0.521238    0.144164    11.00000    0.02761    0.02748 =
         0.01950    0.00363   -0.00137   -0.00258
H6    2    0.284925    0.504858    0.180740    11.00000    0.03863
N9    3    0.115233    0.463040    0.247306    11.00000    0.03096    0.02496 =
         0.02142    0.00163    0.00245    0.00225
N12   3    0.288420    0.416800    0.350783    11.00000    0.03445    0.03410 =
         0.01941    0.00295   -0.00099   -0.00485
H12   2    0.285621    0.417506    0.388715    11.00000    0.04281
C1    1    0.398334    0.819839    0.003026    11.00000    0.03219    0.02644 =
         0.02417   -0.00098    0.00559   -0.00151
C2    1    0.272509    0.787160    0.027434    11.00000    0.03070    0.02527 =
         0.02656    0.00307    0.00313   -0.00235
AFIX  13
H1    2    0.216542    0.770113   -0.008370    11.00000   -1.20000
AFIX   0
C4    1    0.306585    0.615533    0.046677    11.00000    0.02786    0.02794 =
         0.02207    0.00002    0.00245   -0.00318
C5    1    0.343133    0.531687    0.091826    11.00000    0.02810    0.02798 =
         0.02184    0.00054    0.00214   -0.00289
C7    1    0.134396    0.510929    0.133413    11.00000    0.02761    0.02308 =
         0.02322    0.00154   -0.00370    0.00008
C8    1    0.051293    0.483510    0.188129    11.00000    0.02484    0.03438 =
         0.02742    0.00501   -0.00119    0.00208
AFIX  13
H8    2    0.001671    0.425144    0.175973    11.00000   -1.20000
AFIX   0
C10   1    0.170806    0.375023    0.253227    11.00000    0.02757    0.02656 =
         0.02211    0.00213    0.00408   -0.00258
C11   1    0.216985    0.341162    0.318196    11.00000    0.03435    0.02601 =
         0.02288    0.00367   -0.00015   -0.00366
C13   1    0.378823    0.465846    0.321345    11.00000    0.02806    0.03020 =
         0.02311    0.00335    0.00009    0.00145
C14   1    0.215532    0.866515    0.068719    11.00000    0.03972    0.03056 =
         0.03894    0.00259    0.01309    0.00186
AFIX  23
H141  2    0.238969    0.932157    0.053672    11.00000   -1.20000
H142  2    0.124617    0.861308    0.069488    11.00000   -1.20000
AFIX   0
C15   1    0.270258    0.845660    0.133331    11.00000    0.05638    0.02914 =
         0.03410   -0.00383    0.01005   -0.00443
AFIX  23
H151  2    0.219981    0.875236    0.167253    11.00000   -1.20000
H152  2    0.355654    0.870426    0.136428    11.00000   -1.20000
AFIX   0
C16   1    0.267083    0.735099    0.136915    11.00000    0.04872    0.03137 =
         0.02150   -0.00338    0.00595   -0.00364
AFIX  23
H161  2    0.333544    0.710061    0.164462    11.00000   -1.20000
H162  2    0.186753    0.711813    0.153038    11.00000   -1.20000
AFIX   0
C17   1    0.471765    0.550844    0.119734    11.00000    0.02884    0.03896 =
         0.03283    0.00254   -0.00016   -0.00374
AFIX  23
H171  2    0.475381    0.618194    0.136218    11.00000   -1.20000
H172  2    0.486324    0.505788    0.155414    11.00000   -1.20000
AFIX   0
C18   1    0.571470    0.537011    0.070756    11.00000    0.03089    0.05227 =
         0.04983    0.00658    0.00634   -0.00220
AFIX  23
H181  2    0.558984    0.584062    0.035963    11.00000   -1.20000
H182  2    0.652732    0.550398    0.090069    11.00000   -1.20000
AFIX   0
C20   1    0.458029    0.422273    0.013149    11.00000    0.04951    0.04281 =
         0.04436   -0.00587    0.01047    0.00710
AFIX  23
H201  2    0.459153    0.355404   -0.004228    11.00000   -1.20000
H202  2    0.450726    0.468234   -0.022629    11.00000   -1.20000
AFIX   0
C21   1    0.347512    0.433785    0.056116    11.00000    0.03775    0.02749 =
         0.03344   -0.00231   -0.00032    0.00176
AFIX  23
H211  2    0.347894    0.380190    0.087333    11.00000   -1.20000
H212  2    0.271663    0.427334    0.030540    11.00000   -1.20000
AFIX   0
C22   1   -0.036587    0.567066    0.204210    11.00000    0.04582    0.05906 =
         0.04331    0.00881    0.00712    0.02418
PART 1
AFIX  23
H221  2   -0.007377    0.628655    0.185145    21.00000   -1.20000
H222  2   -0.120353    0.553065    0.188165    21.00000   -1.20000
AFIX  23
PART 2
H223  2   -0.038356    0.615692    0.169753   -21.00000   -1.20000
H224  2   -0.121157    0.542366    0.211127   -21.00000   -1.20000
AFIX   0
PART 1
C23   1   -0.037429    0.574635    0.275599    21.00000    0.03534    0.04759 =
         0.04710    0.00044    0.01545    0.01013
AFIX  23
H231  2   -0.050042    0.642795    0.289283    21.00000   -1.20000
H232  2   -0.103103    0.533497    0.293990    21.00000   -1.20000
AFIX   0
PART 2
C23A  1    0.010021    0.607520    0.258843   -21.00000    0.03437    0.04271 =
         0.04246   -0.00723    0.01087    0.01788
AFIX  23
H233  2   -0.059188    0.628762    0.285950   -21.00000   -1.20000
H234  2    0.059145    0.665822    0.247908   -21.00000   -1.20000
AFIX   0
PART 0
C24   1    0.088778    0.538340    0.294831    11.00000    0.04810    0.03034 =
         0.03550   -0.00648    0.00445    0.00707
PART 1
AFIX  23
H241  2    0.150488    0.591313    0.293232    21.00000   -1.20000
H242  2    0.087319    0.510415    0.337887    21.00000   -1.20000
AFIX  23
PART 2
H243  2    0.165287    0.570089    0.309714   -21.00000   -1.20000
H244  2    0.044140    0.510863    0.331459   -21.00000   -1.20000
AFIX   0
PART 0
C25   1    0.298304    0.250730    0.310240    11.00000    0.04191    0.03241 =
         0.04125    0.00580   -0.00507    0.00409
AFIX 137
H251  2    0.369926    0.267064    0.284176    11.00000   -1.50000
H252  2    0.250816    0.199018    0.289698    11.00000   -1.50000
H253  2    0.326130    0.228326    0.351761    11.00000   -1.50000
AFIX   0
C26   1    0.102232    0.316090    0.357415    11.00000    0.03913    0.03871 =
         0.02555    0.00495    0.00159   -0.01096
AFIX 137
H261  2    0.126998    0.280143    0.395283    11.00000   -1.50000
H262  2    0.046311    0.275897    0.332155    11.00000   -1.50000
H263  2    0.060222    0.376242    0.369812    11.00000   -1.50000
AFIX   0
C27   1    0.462586    0.528076    0.359613    11.00000    0.02863    0.02829 =
         0.02237    0.00313   -0.00032    0.00357
C28   1    0.453922    0.538137    0.425248    11.00000    0.03170    0.03292 =
         0.02490    0.00253    0.00283   -0.00121
AFIX  43
H28   2    0.390003    0.506089    0.447717    11.00000   -1.20000
AFIX   0
C29   1    0.538528    0.594764    0.457235    11.00000    0.03901    0.03514 =
         0.02213   -0.00047    0.00248   -0.00363
AFIX  43
H29   2    0.532424    0.601365    0.501747    11.00000   -1.20000
AFIX   0
C30   1    0.632396    0.642138    0.425024    11.00000    0.03333    0.02874 =
         0.02623    0.00114   -0.00482   -0.00107
C31   1    0.641585    0.633578    0.359722    11.00000    0.03178    0.03589 =
         0.02694    0.00582    0.00004   -0.00431
AFIX  43
H31   2    0.704914    0.666446    0.337312    11.00000   -1.20000
AFIX   0
C32   1    0.556930    0.576404    0.328044    11.00000    0.03312    0.03631 =
         0.02221    0.00279   -0.00065   -0.00197
AFIX  43
H32   2    0.563336    0.569936    0.283535    11.00000   -1.20000
AFIX   0
C33   1    0.826088    0.722789    0.433298    11.00000    0.03320    0.04343 =
         0.03724    0.00111   -0.00733   -0.00277
AFIX 137
H331  2    0.867807    0.664561    0.417300    11.00000   -1.50000
H332  2    0.878009    0.754353    0.465104    11.00000   -1.50000
H333  2    0.811190    0.768053    0.398388    11.00000   -1.50000
AFIX   0
PART 1
S1A   5    0.738872    0.660715    0.678709    31.00000    0.05860    0.06048 =
         0.05193    0.00346   -0.01215   -0.02015
PART 2
S1B   5    0.757426    0.738271    0.691526   -31.00000    0.04264    0.06810 =
         0.03934   -0.01656   -0.00260   -0.00165
PART 0
O3    4    0.661136    0.704452    0.726722    11.00000    0.05704    0.16130 =
         0.04648    0.01578    0.00276   -0.01377
C34   1    0.713708    0.729411    0.609637    11.00000    0.15116    0.15175 =
         0.03147    0.00094   -0.00832    0.04977
PART 1
AFIX  33
H341  2    0.628934    0.719650    0.595100    31.00000   -1.50000
H342  2    0.771136    0.708222    0.576719    31.00000   -1.50000
H343  2    0.727066    0.798544    0.618701    31.00000   -1.50000
AFIX  33
PART 2
H344  2    0.629924    0.754558    0.604221   -31.00000   -1.50000
H345  2    0.716583    0.661152    0.596322   -31.00000   -1.50000
H346  2    0.770859    0.767708    0.583867   -31.00000   -1.50000
AFIX   0
PART 0
C35   1    0.893146    0.695106    0.690697    11.00000    0.05093    0.07806 =
         0.09525   -0.01415    0.00344   -0.00691
PART 1
AFIX  33
H351  2    0.924972    0.662987    0.728627    31.00000   -1.50000
H352  2    0.897901    0.765845    0.696042    31.00000   -1.50000
H353  2    0.942511    0.675643    0.654102    31.00000   -1.50000
AFIX  33
PART 2
H354  2    0.926868    0.695686    0.733588   -31.00000   -1.50000
H355  2    0.945198    0.734899    0.663108   -31.00000   -1.50000
H356  2    0.891087    0.628107    0.674885   -31.00000   -1.50000
HKLF 4
REM  SS4.261 (HG0039)
REM R1 =  0.0421 for   7711 Fo > 4sig(Fo)  and  0.0565 for all   9231 data
REM    433 parameters refined using     21 restraints
END
WGHT      0.0482      0.4740
REM Highest difference peak  0.281,  deepest hole -0.325,  1-sigma level  0.039
Q1    1   0.7777  0.6129  0.6779  11.00000  0.05    0.28
Q2    1   0.7205  0.5936  0.7043  11.00000  0.05    0.20
Q3    1   0.3263  0.5806  0.0747  11.00000  0.05    0.20
Q4    1   0.6968  0.6379  0.7265  11.00000  0.05    0.18
Q5    1   0.3226  0.5360  0.1033  11.00000  0.05    0.17
Q6    1   0.3392  0.4969  0.0688  11.00000  0.05    0.16
Q7    1   0.7032  0.6466  0.6072  11.00000  0.05    0.16
Q8    1   0.2112  0.3650  0.2839  11.00000  0.05    0.15
Q9    1   0.2596  0.3048  0.3152  11.00000  0.05    0.15
Q10   1   0.5728  0.6325  0.4388  11.00000  0.05    0.15
;
data_global
_journal_date_recd_electronic     2013-02-12
_journal_date_accepted     2013-02-15
_journal_name_full     'Acta Crystallographica, Section E'
_journal_year     2013
_journal_volume     69
_journal_issue      3
_journal_page_first     o419
_journal_page_last     o420
_journal_paper_category     QO
_journal_paper_doi     10.1107/S1600536813004546
_journal_coeditor_code     NC2305
_publ_contact_author_name     'Dr. Anthony Linden'
_publ_contact_author_address
;
Institute of Organic Chemistry
University of Z\"urich
Winterthurerstrasse 190
CH-8057 Z\"urich
Switzerland
;
_publ_contact_author_email     alinden@oci.uzh.ch
_publ_contact_author_fax     '41 44 635 6812'
_publ_contact_author_phone     '41 44 635 4228'
_publ_section_title
;\
(<i>S</i>)-<i>N</i>-[(4-{(<i>S</i>)-1-[2-(4-Methoxybenzamido)-2-\
methylpropanoyl]pyrrolidine-2-carboxamido}-3,4,5,6-tetrahydro-2<i>H</i>-\
pyran-4-yl)carbonyl]proline dimethyl sulfoxide monosolvate
(4-MeBz-Aib-Pro-Thp-Pro-OH)
;
loop_
    _publ_author_name
    _publ_author_footnote
    _publ_author_address
    'Stoykova, Svetlana A.' .
; Institute of Organic Chemistry
  University of Z\"urich
  Winterthurerstrasse 190
  CH-8057 Z\"urich
  Switzerland
;
    'Linden, Anthony' .
; Institute of Organic Chemistry
  University of Z\"urich
  Winterthurerstrasse 190
  CH-8057 Z\"urich
  Switzerland
;
    'Heimgartner, Heinz' .
; Institute of Organic Chemistry
  University of Z\"urich
  Winterthurerstrasse 190
  CH-8057 Z\"urich
  Switzerland
;
