# Supplementary material for: (S)-N-[(4-{(S)-1-[2-(4-Meth­oxy­benz­amido)-2-methyl­propano­yl]pyrrolidine-2-carboxamido}-3,4,5,6-tetra­hydro-2H-pyran-4-yl)carbon­yl]proline dimethyl sulfoxide monosolvate (4-MeBz-Aib-Pro-Thp-Pro-OH)
Source: Acta Crystallogr Sect E Struct Rep Online. 2013 Feb 20;69(Pt 3):o419–20. doi: 10.1107/S1600536813004546 (PMC3588532; doi:10.1107/S1600536813004546)
Supplement: Supplementary file 2 [file e-69-0o419-Isup2.hkl]

# 
# h,k,l, Fc-squared, Fo-squared, sigma(Fo-squared) and status flag 
# 
data_I
_shelx_title ' SS4.261 (HG0039)' 
_shelx_refln_list_code          4 
_shelx_F_calc_maximum      140.30 
_exptl_crystal_F_000      1360.00 
_reflns_d_resolution_high  0.7103 
 
loop_ 
 _symmetry_equiv_pos_as_xyz 
 'x, y, z' 
 '-x+1/2, -y, z+1/2' 
 'x+1/2, -y+1/2, -z' 
 '-x, y+1/2, -z+1/2' 
 
_cell_length_a    10.8594 
_cell_length_b    13.7414 
_cell_length_c    21.1929 
_cell_angle_alpha  90.000 
_cell_angle_beta   90.000 
_cell_angle_gamma  90.000 
 
_shelx_F_squared_multiplier     1.000 
 
loop_ 
 _refln_index_h 
 _refln_index_k 
 _refln_index_l 
 _refln_F_squared_calc 
 _refln_F_squared_meas 
 _refln_F_squared_sigma 
 _refln_observed_status 
   4   0   0      312.92      291.92      5.41 o 
   6   0   0     2012.35     2088.32     46.72 o 
   8   0   0       69.11       77.79      4.95 o 
  10   0   0        9.77       18.88      4.95 o 
  12   0   0      311.86      355.86     40.04 o 
  14   0   0       64.96       47.21     13.94 o 
   2   1   0     3058.66     2899.35     40.55 o 
   3   1   0     1120.64     1235.79     15.88 o 
   4   1   0      218.75      145.41      2.70 o 
   5   1   0     1363.59     1269.59     15.39 o 
   6   1   0       17.94       15.29      0.90 o 
   7   1   0      164.93      175.44      4.50 o 
   8   1   0       70.95       70.60      3.15 o 
   9   1   0       10.73       17.98      3.15 o 
  10   1   0       27.17       34.17      4.05 o 
  11   1   0      237.97      248.31     12.15 o 
  12   1   0      304.20      303.67     23.39 o 
  13   1   0       63.89       84.08     13.94 o 
  14   1   0       36.05       25.63      8.54 o 
  15   1   0       19.07       12.59      9.89 o 
   0   2   0     5349.57     5643.72    203.03 o 
   1   2   0       48.27       53.98      1.35 o 
   3   2   0     9697.66     9785.61    173.67 o 
   4   2   0     6173.79     6033.46     75.09 o 
   5   2   0     8403.01     9167.93    137.25 o 
   6   2   0     1771.63     1800.65     23.56 o 
   7   2   0      521.73      497.74      8.56 o 
   8   2   0      148.27      142.13      3.60 o 
   9   2   0      356.47      354.18     10.35 o 
  10   2   0      798.28      809.18     24.33 o 
  11   2   0      118.24      115.12      8.99 o 
  12   2   0      163.33      170.00     20.24 o 
  13   2   0        1.53        2.25      5.84 o 
  14   2   0       62.55       56.65     14.39 o 
  15   2   0        2.98       -3.60     10.34 o 
   2   3   0      840.04      793.25     13.58 o 
   3   3   0     3421.86     3328.91     48.31 o 
   4   3   0      348.37      318.47      4.95 o 
   5   3   0      817.27      793.44     10.38 o 
   6   3   0      565.69      587.15      8.11 o 
   7   3   0     3811.92     4115.93     59.71 o 
   8   3   0      476.16      469.62      8.55 o 
   9   3   0     2436.83     2544.73     52.07 o 
  10   3   0       66.91       69.24      4.95 o 
  11   3   0       35.51       44.51      5.40 o 
  12   3   0      178.95      196.54     22.04 o 
  13   3   0        1.43        0.90      6.74 o 
  14   3   0       56.93       73.29     14.84 o 
  15   3   0       16.61       17.53     13.94 o 
   0   4   0     2276.29     2012.66     54.51 o 
   1   4   0      748.94      716.34     14.92 o 
   2   4   0     1398.84     1467.31     23.61 o 
   3   4   0    13290.94    13842.21    231.67 o 
   4   4   0      264.27      295.77      4.95 o 
   5   4   0        5.57        3.15      1.35 o 
   6   4   0      756.88      733.18      9.92 o 
   7   4   0      753.66      812.71     14.42 o 
   8   4   0       38.98       38.22      1.80 o 
   9   4   0      367.17      361.38      9.00 o 
  10   4   0       10.95        6.74      1.80 o 
  11   4   0       48.85       38.67      5.84 o 
  12   4   0       38.66       34.17      8.09 o 
  13   4   0       19.88       17.08      8.99 o 
  14   4   0        1.47        1.80      9.89 o 
   1   5   0        0.41        8.54      1.35 o 
   2   5   0     2082.83     1971.25     30.49 o 
   3   5   0    10994.03    11208.18    166.39 o 
   4   5   0      282.50      312.86      5.40 o 
   5   5   0      524.65      509.12      8.11 o 
   6   5   0      639.50      726.88     12.17 o 
   7   5   0      337.81      369.06      6.75 o 
   8   5   0     1077.23     1087.93     21.65 o 
   9   5   0      720.83      710.39     15.77 o 
  10   5   0      437.64      440.17     14.40 o 
  11   5   0        0.10       -2.70      2.70 o 
  12   5   0      188.15      230.27     21.59 o 
  13   5   0       41.04       34.62      9.44 o 
  14   5   0        4.95        8.99     11.24 o 
   0   6   0      395.82      451.00     11.71 o 
   1   6   0      916.00      906.80     14.01 o 
   2   6   0     2006.23     1861.37     31.79 o 
   3   6   0      388.02      371.57      6.76 o 
   4   6   0      645.55      696.50     11.27 o 
   5   6   0      378.86      378.19      6.75 o 
   6   6   0     1201.01     1237.94     21.67 o 
   7   6   0       66.62       65.20      2.70 o 
   8   6   0     1090.54     1131.58     24.81 o 
   9   6   0      120.12      111.08      4.50 o 
  10   6   0        0.13        3.15      2.25 o 
  11   6   0      250.72      242.91     17.54 o 
  12   6   0       71.32       65.20      9.44 o 
  13   6   0       18.26       11.69      7.19 o 
  14   6   0        0.02       10.34      9.44 o 
   1   7   0       39.43       38.67      2.25 o 
   2   7   0        0.68        1.80      1.80 o 
   3   7   0     1933.58     2020.17     33.09 o 
   4   7   0      472.89      470.21      8.56 o 
   5   7   0      376.66      416.41      8.10 o 
   6   7   0      732.97      733.67     13.97 o 
   7   7   0      786.15      787.28     14.87 o 
   8   7   0      617.66      661.11     16.66 o 
   9   7   0       94.01       83.64      4.05 o 
  10   7   0       59.51       32.82      4.05 o 
  11   7   0       41.68       44.96      5.84 o 
  12   7   0        1.49        3.15      5.84 o 
  13   7   0        3.89        5.84      6.74 o 
  14   7   0        0.01       -3.60     11.69 o 
   0   8   0     1552.63     1529.06     36.20 o 
   1   8   0      494.48      504.10      9.91 o 
   2   8   0     1608.62     1728.96     28.96 o 
   3   8   0      228.48      166.03      4.95 o 
   4   8   0       59.76       80.49      3.60 o 
   5   8   0      949.45      994.45     18.94 o 
   6   8   0      140.08      150.22      4.95 o 
   7   8   0      166.54      153.82      5.85 o 
   8   8   0      107.77      101.63      4.05 o 
   9   8   0        4.41        8.54      2.70 o 
  10   8   0       34.39       31.92      4.05 o 
  11   8   0      244.25      296.42     31.49 o 
  12   8   0        0.11        7.19      8.09 o 
  13   8   0       24.92       28.77      7.64 o 
   1   9   0      222.32      197.52      6.30 o 
   2   9   0      657.77      690.83     15.77 o 
   3   9   0      596.41      616.73     15.77 o 
   4   9   0       15.42       19.33      3.15 o 
   5   9   0      868.76      894.36     19.83 o 
   6   9   0     1425.29     1444.66     36.57 o 
   7   9   0        5.09        1.35      2.25 o 
   8   9   0      496.96      474.90     17.56 o 
   9   9   0       39.13       47.66      4.50 o 
  10   9   0        0.29        0.45      5.39 o 
  11   9   0      139.13      154.25     16.19 o 
  12   9   0       91.74      120.95     17.54 o 
  13   9   0       27.38       26.08     12.14 o 
   0  10   0      113.92      121.43      7.65 o 
   1  10   0      209.25      197.05      6.30 o 
   2  10   0        0.11        3.15      3.15 o 
   3  10   0        2.51        4.95      3.15 o 
   4  10   0       27.46       27.43      3.15 o 
   5  10   0      348.93      339.31     10.35 o 
   6  10   0      724.68      702.28     20.27 o 
   7  10   0        0.01       -2.70      2.70 o 
   8  10   0      107.77      102.53      6.30 o 
   9  10   0      291.30      343.25     21.14 o 
  10  10   0      218.97      219.04     20.69 o 
  11  10   0      147.57      143.00     17.54 o 
  12  10   0        4.95        8.54      5.84 o 
  13  10   0       11.58        6.29     13.49 o 
   1  11   0      176.53      173.62      6.30 o 
   2  11   0      401.09      395.65     13.50 o 
   3  11   0      607.04      585.49     19.37 o 
   4  11   0      504.52      531.25     18.01 o 
   5  11   0      126.16      156.50      7.65 o 
   6  11   0      132.69      145.26      8.09 o 
   7  11   0       18.02       27.42      4.50 o 
   8  11   0       45.58       30.57      4.50 o 
   9  11   0       35.10       40.91      5.84 o 
  10  11   0       13.80       20.68      6.74 o 
  11  11   0       98.35      111.06     16.19 o 
  12  11   0        1.42       20.23      8.09 o 
   0  12   0      720.96      752.34     36.94 o 
   1  12   0      117.83      120.97      6.30 o 
   2  12   0      183.75      190.71      8.10 o 
   3  12   0        9.12        0.00      4.05 o 
   4  12   0      767.56      797.37     39.64 o 
   5  12   0      881.52      908.40     45.06 o 
   6  12   0       76.20       70.14      6.29 o 
   7  12   0      150.12      145.26     10.79 o 
   8  12   0       30.07       35.97      5.40 o 
   9  12   0      371.20      412.13     39.59 o 
  10  12   0       87.00       94.87     14.39 o 
  11  12   0        1.39       -3.15      7.19 o 
   1  13   0      550.78      609.61     27.91 o 
   2  13   0       34.96       40.46      5.40 o 
   3  13   0      107.76      102.98      8.54 o 
   4  13   0       45.49       33.72      6.29 o 
   5  13   0       22.60        8.99      5.39 o 
   6  13   0      186.29      199.24     16.64 o 
   7  13   0       34.26       44.96      7.64 o 
   8  13   0       40.16       38.22      7.19 o 
   9  13   0       33.78       22.48      7.64 o 
  10  13   0        5.85        6.29      6.74 o 
  11  13   0        0.06        7.64      7.64 o 
   0  14   0      318.08      328.89     28.34 o 
   1  14   0        4.23       13.94      5.39 o 
   2  14   0       29.84       21.13      6.29 o 
   3  14   0      265.07      281.16     19.79 o 
   4  14   0      438.51      438.78     32.85 o 
   5  14   0       77.10       68.79      9.44 o 
   6  14   0       47.58       55.75      9.89 o 
   7  14   0        9.77       10.79      7.19 o 
   8  14   0        7.88       15.29      6.74 o 
   9  14   0        0.59        4.50      7.19 o 
  10  14   0      180.19      213.62     41.37 o 
   1  15   0      305.48      289.73     23.84 o 
   2  15   0      367.57      399.55     30.60 o 
   3  15   0      146.48      189.33     19.34 o 
   4  15   0       45.18       46.76      8.09 o 
   5  15   0       14.31        3.60      7.64 o 
   6  15   0      126.83      112.42     17.09 o 
   7  15   0        3.76        4.50      5.84 o 
   8  15   0       15.55        9.44      8.09 o 
   9  15   0        0.00        7.64     10.34 o 
   0  16   0      182.32      201.48     29.23 o 
   1  16   0        4.06        1.35      6.29 o 
   2  16   0        1.89        6.29      7.64 o 
   3  16   0        6.82        6.74      6.29 o 
   4  16   0      134.15      111.07     17.99 o 
   5  16   0      195.97      195.19     26.98 o 
   6  16   0      104.52      111.96     15.29 o 
   7  16   0        0.34        4.05      8.09 o 
   8  16   0       47.28       41.81     13.04 o 
   1  17   0        0.02       -6.74      6.74 o 
   2  17   0      107.44       88.58     15.29 o 
   3  17   0      124.66       83.19     14.39 o 
   4  17   0      206.70      248.26     34.18 o 
   5  17   0       13.57       21.13      8.09 o 
   6  17   0       33.77       32.82      8.54 o 
   7  17   0       43.02       23.83     15.29 o 
   0  18   0      171.03      167.29     36.88 o 
   1  18   0       17.03       14.84      9.44 o 
   2  18   0       10.42       10.34      9.89 o 
   3  18   0        2.63        2.25      8.54 o 
   4  18   0        4.08       17.08     10.79 o 
   5  18   0        9.16       -8.54     11.24 o 
   1  19   0       61.92       72.39     22.03 o 
   2  19   0       58.84       44.06     16.19 o 
   1   0   1      121.13        0.00   4508.30 o 
   2   0   1     8591.83     8369.95    142.49 o 
   3   0   1      628.60      605.69      9.49 o 
   4   0   1     6494.99     6929.05    102.58 o 
   5   0   1        7.41       11.24      0.90 o 
   6   0   1      739.13      761.80     11.28 o 
   7   0   1      117.04      117.39      3.15 o 
   8   0   1        2.51       12.59      2.25 o 
   9   0   1      225.38      214.14      7.20 o 
  10   0   1     1209.59     1204.80     33.38 o 
  11   0   1      192.37      224.44     13.04 o 
  12   0   1        2.23        9.44      4.95 o 
  13   0   1        3.62       -0.90      6.74 o 
  14   0   1       25.82       25.63      8.54 o 
  15   0   1       40.92       25.18     13.49 o 
 -15   1   1        6.72        0.90      9.89 o 
 -14   1   1       19.28       16.18      7.64 o 
 -13   1   1      105.64      133.10     16.64 o 
 -12   1   1       47.66       40.91      6.74 o 
 -11   1   1      289.68      280.73     13.95 o 
 -10   1   1     1558.51     1622.68     47.86 o 
  -9   1   1      644.96      648.63     17.12 o 
  -8   1   1      283.14      290.24      5.85 o 
  -7   1   1     1383.07     1387.43     19.89 o 
  -6   1   1      582.41      625.59      9.01 o 
  -5   1   1     3470.56     3448.11     49.43 o 
  -4   1   1     1654.32     1644.71     22.26 o 
  -3   1   1     5376.66     5177.79     77.46 o 
  -2   1   1     2211.61     2044.85     25.83 o 
   2   1   1     2234.99     2051.86     26.76 o 
   3   1   1     5340.22     5090.91     66.65 o 
   4   1   1     1635.59     1639.97     19.53 o 
   5   1   1     3428.82     3408.49     42.10 o 
   6   1   1      570.15      607.98      8.56 o 
   7   1   1     1368.19     1298.78     18.08 o 
   8   1   1      282.69      287.09      8.10 o 
   9   1   1      654.10      660.81     17.57 o 
  10   1   1     1558.67     1606.88     48.31 o 
  11   1   1      293.89      271.29     13.95 o 
  12   1   1       48.63       48.11      7.19 o 
  13   1   1      103.82      106.57     16.19 o 
  14   1   1       19.39       19.78      8.09 o 
  15   1   1        6.94       22.03     12.59 o 
 -15   2   1       33.16       27.42     12.14 o 
 -14   2   1        9.93       -0.90      8.09 o 
 -13   2   1       18.68       15.74      7.19 o 
 -12   2   1      157.23      152.46     15.74 o 
 -11   2   1        4.50        4.05      4.05 o 
 -10   2   1      317.49      294.27      9.45 o 
  -9   2   1      277.08      313.60      7.65 o 
  -8   2   1     1987.97     2051.79     30.77 o 
  -7   2   1      340.04      355.60      6.75 o 
  -6   2   1      633.81      738.39      9.92 o 
  -5   2   1      489.06      515.57      7.21 o 
  -4   2   1     1182.44     1182.28     14.49 o 
  -3   2   1     2108.27     1810.84     23.30 o 
  -1   2   1     7495.21     7818.14    142.56 o 
   0   2   1     6348.72     6465.42    143.40 o 
   1   2   1     7497.70     7814.91    142.07 o 
   3   2   1     2118.57     1813.27     25.58 o 
   4   2   1     1219.67     1193.42     15.85 o 
   5   2   1      499.76      510.19      6.76 o 
   6   2   1      620.00      717.61      9.47 o 
   7   2   1      339.88      352.00      6.30 o 
   8   2   1     1963.81     2031.27     33.03 o 
   9   2   1      276.24      309.10      9.00 o 
  10   2   1      311.29      287.96     10.80 o 
  11   2   1        4.59       -3.15      4.95 o 
  12   2   1      155.54      160.55     17.09 o 
  13   2   1       19.08       17.08      6.74 o 
  14   2   1       10.20        1.80     12.14 o 
  15   2   1       33.33       53.50     18.43 o 
 -15   3   1       13.22       13.49     13.49 o 
 -14   3   1       24.64       40.46     11.24 o 
 -13   3   1      213.21      235.23     30.13 o 
 -12   3   1       81.47       88.58     11.69 o 
 -11   3   1       22.38       22.48      4.50 o 
 -10   3   1      523.76      542.93     17.11 o 
  -9   3   1      217.97      211.88      6.30 o 
  -8   3   1      219.71      240.24      5.85 o 
  -7   3   1      311.78      311.00      6.30 o 
  -6   3   1       73.55       97.58      2.25 o 
  -5   3   1       93.10      119.19      2.25 o 
  -4   3   1     1402.56     1405.17     17.67 o 
  -3   3   1     1603.13     1638.88     23.63 o 
  -2   3   1    11607.80    11751.50    217.76 o 
  -1   3   1     5507.64     4776.41     85.29 o 
   0   3   1       47.96       23.84      1.35 o 
   1   3   1     5502.45     4832.09     80.08 o 
   2   3   1    11632.09    11676.32    204.52 o 
   3   3   1     1607.89     1648.03     23.63 o 
   4   3   1     1391.55     1385.60     19.03 o 
   5   3   1       93.41      115.59      2.25 o 
   6   3   1       70.28       96.68      2.25 o 
   7   3   1      310.35      313.70      5.85 o 
   8   3   1      217.00      236.63      4.95 o 
   9   3   1      215.71      210.98      4.50 o 
  10   3   1      516.05      533.92     21.61 o 
  11   3   1       22.92       17.98      4.50 o 
  12   3   1       82.13       60.70      8.99 o 
  13   3   1      213.70      207.79     26.99 o 
  14   3   1       25.51       30.57      8.54 o 
  15   3   1       13.07      -10.34     16.18 o 
 -14   4   1      164.72      163.24     28.78 o 
 -13   4   1       50.91       47.21      9.89 o 
 -12   4   1      138.79      147.05     15.74 o 
 -11   4   1        2.25       -1.35      1.35 o 
 -10   4   1      283.13      291.08     10.80 o 
  -9   4   1      238.04      246.98      7.20 o 
  -8   4   1      171.00      159.23      4.05 o 
  -7   4   1      110.83      137.17      3.60 o 
  -6   4   1      129.71      131.79      2.70 o 
  -5   4   1     1401.53     1517.33     19.45 o 
  -4   4   1     2207.46     2218.03     30.01 o 
  -3   4   1      179.75      171.47      3.15 o 
  -2   4   1    12829.08    13383.77    274.49 o 
  -1   4   1      750.70      674.25     12.21 o 
   0   4   1    18787.46    19441.03    463.74 o 
   1   4   1      749.36      660.22     11.31 o 
   2   4   1    12955.32    13492.07    224.35 o 
   3   4   1      180.46      169.67      3.15 o 
   4   4   1     2180.96     2163.17     29.55 o 
   5   4   1     1387.73     1494.17     21.71 o 
   6   4   1      123.48      130.88      3.15 o 
   7   4   1      107.38      120.53      3.60 o 
   8   4   1      168.17      161.48      4.05 o 
   9   4   1      236.97      230.33      6.30 o 
  10   4   1      281.45      278.03      9.90 o 
  11   4   1        2.37        1.80      4.05 o 
  12   4   1      136.99      155.60     21.59 o 
  13   4   1       50.13       57.10     11.24 o 
  14   4   1      163.64      220.81     37.78 o 
 -14   5   1       33.26       41.81     11.69 o 
 -13   5   1       31.29       28.32      8.54 o 
 -12   5   1       86.77      103.87     12.14 o 
 -11   5   1      122.06       98.93      8.54 o 
 -10   5   1       20.68       12.14      2.25 o 
  -9   5   1       24.13       26.98      2.25 o 
  -8   5   1      824.98      821.17     17.13 o 
  -7   5   1      493.36      532.26      9.46 o 
  -6   5   1        2.75        3.60      1.35 o 
  -5   5   1     1663.27     1691.27     23.54 o 
  -4   5   1      338.40      308.44      5.40 o 
  -3   5   1       58.27       56.66      2.25 o 
  -2   5   1     1470.17     1478.81     24.49 o 
  -1   5   1     1639.55     1645.02     24.99 o 
   0   5   1       13.35       23.38      1.80 o 
   1   5   1     1604.20     1635.11     29.07 o 
   2   5   1     1455.82     1445.14     22.67 o 
   3   5   1       51.96       51.71      2.25 o 
   4   5   1      345.80      314.75      5.40 o 
   5   5   1     1639.96     1673.90     23.09 o 
   6   5   1        3.18        3.60      1.35 o 
   7   5   1      487.76      504.33      9.01 o 
   8   5   1      816.19      821.60     15.32 o 
   9   5   1       22.35       26.97      2.25 o 
  10   5   1       19.62       15.29      2.25 o 
  11   5   1      122.96      111.07      8.54 o 
  12   5   1       86.68       82.73     11.69 o 
  13   5   1       30.79       36.42     10.79 o 
  14   5   1       33.84       35.97     12.59 o 
 -14   6   1       26.97       20.68     10.79 o 
 -13   6   1       19.92       27.42      7.64 o 
 -12   6   1       81.85       77.34      9.89 o 
 -11   6   1       30.26       32.82      3.60 o 
 -10   6   1      214.88      203.76      7.65 o 
  -9   6   1       65.10       76.44      3.15 o 
  -8   6   1     1056.97     1085.02     22.55 o 
  -7   6   1     1488.86     1494.28     26.65 o 
  -6   6   1      147.03      132.24      3.60 o 
  -5   6   1      270.67      257.42      4.95 o 
  -4   6   1     4739.25     5020.62     70.18 o 
  -3   6   1     1489.30     1580.47     23.99 o 
  -2   6   1      728.99      742.30     13.09 o 
  -1   6   1     1921.60     1983.30     29.07 o 
   0   6   1       34.84       44.51      2.25 o 
   1   6   1     1926.81     1978.36     34.07 o 
   2   6   1      733.28      759.01     12.18 o 
   3   6   1     1497.70     1582.80     24.90 o 
   4   6   1     4740.34     4988.99     70.64 o 
   5   6   1      268.69      253.82      4.95 o 
   6   6   1      150.38      125.94      3.60 o 
   7   6   1     1499.55     1511.04     27.10 o 
   8   6   1     1049.64     1104.84     24.35 o 
   9   6   1       62.69       71.04      3.60 o 
  10   6   1      217.21      199.26      7.65 o 
  11   6   1       29.51       35.07      5.84 o 
  12   6   1       82.90       73.74      9.89 o 
  13   6   1       20.75        6.74      6.74 o 
  14   6   1       26.71       18.88     11.69 o 
 -14   7   1        0.34       -5.39     10.79 o 
 -13   7   1       15.84       12.14      7.64 o 
 -12   7   1      128.25      164.58     18.89 o 
 -11   7   1       97.09       92.63     12.14 o 
 -10   7   1       73.60       73.29      4.95 o 
  -9   7   1      221.26      230.31      9.00 o 
  -8   7   1      409.28      409.12      9.90 o 
  -7   7   1      300.77      295.18      6.30 o 
  -6   7   1      102.83       96.69      3.15 o 
  -5   7   1     1740.59     1768.85     30.76 o 
  -4   7   1      652.35      659.84     11.72 o 
  -3   7   1      882.23      850.59     15.34 o 
  -2   7   1     2492.70     2590.43     41.83 o 
  -1   7   1      828.48      834.49     13.54 o 
   0   7   1      163.28      143.97      4.05 o 
   1   7   1      843.34      878.78     16.25 o 
   2   7   1     2506.73     2619.24     42.28 o 
   3   7   1      896.03      833.49     14.44 o 
   4   7   1      658.11      652.19     10.82 o 
   5   7   1     1724.82     1775.98     30.31 o 
   6   7   1      102.99       92.64      3.60 o 
   7   7   1      299.14      279.43      7.20 o 
   8   7   1      406.06      402.82     10.35 o 
   9   7   1      219.01      229.41      8.10 o 
  10   7   1       73.09       62.50      4.50 o 
  11   7   1       97.12      100.27      9.44 o 
  12   7   1      126.91      136.25     16.19 o 
  13   7   1       15.74       19.33      6.74 o 
  14   7   1        0.37        4.05     14.39 o 
 -13   8   1       23.18       23.38      7.64 o 
 -12   8   1       37.55       38.66      6.74 o 
 -11   8   1       37.48       47.21      7.19 o 
 -10   8   1      109.58      121.41      9.44 o 
  -9   8   1      387.58      390.15     14.40 o 
  -8   8   1      136.20      129.97      4.95 o 
  -7   8   1     1186.95     1180.57     27.07 o 
  -6   8   1      375.09      371.32      8.55 o 
  -5   8   1      383.59      361.01      8.10 o 
  -4   8   1      146.19      128.64      4.50 o 
  -3   8   1      267.63      261.46      6.30 o 
  -2   8   1      588.45      615.11     11.27 o 
  -1   8   1      170.48      179.05      4.95 o 
   0   8   1      811.50      839.50     14.44 o 
   1   8   1      166.94      176.80      4.95 o 
   2   8   1      584.30      584.00     12.62 o 
   3   8   1      273.48      279.02      7.20 o 
   4   8   1      144.75      122.34      4.05 o 
   5   8   1      392.11      363.72      7.65 o 
   6   8   1      369.08      354.21      8.55 o 
   7   8   1     1178.72     1208.06     31.13 o 
   8   8   1      135.19      111.08      4.50 o 
   9   8   1      385.16      371.25     14.85 o 
  10   8   1      106.63      105.22      7.64 o 
  11   8   1       36.56       40.46      8.99 o 
  12   8   1       36.96       55.75      9.44 o 
  13   8   1       22.53       20.68     10.79 o 
 -13   9   1       73.95       72.39     17.98 o 
 -12   9   1       12.45       17.08      5.84 o 
 -11   9   1       97.21       98.92     12.59 o 
 -10   9   1       82.90       80.04      8.99 o 
  -9   9   1       80.34       75.99      5.85 o 
  -8   9   1      327.36      306.86     12.15 o 
  -7   9   1      250.85      269.02      8.10 o 
  -6   9   1       54.37       62.95      3.60 o 
  -5   9   1     1990.62     2124.33     50.67 o 
  -4   9   1      183.44      189.83      5.85 o 
  -3   9   1      926.12      905.19     18.94 o 
  -2   9   1      107.68      116.93      4.50 o 
  -1   9   1      938.16      964.99     21.65 o 
   0   9   1      387.88      343.52      8.55 o 
   1   9   1      948.45      972.69     19.40 o 
   2   9   1      108.56      127.27      4.95 o 
   3   9   1      919.98      880.82     20.30 o 
   4   9   1      180.00      181.28      5.85 o 
   5   9   1     1990.57     2116.64     45.69 o 
   6   9   1       56.67       62.50      3.60 o 
   7   9   1      245.72      266.32      8.55 o 
   8   9   1      321.85      301.01     12.15 o 
   9   9   1       81.34       86.33      6.30 o 
  10   9   1       85.12       86.33      9.89 o 
  11   9   1       99.31       71.94     12.14 o 
  12   9   1       13.23       11.24      7.19 o 
  13   9   1       75.22       79.13     21.58 o 
 -13  10   1       53.74       55.30     20.68 o 
 -12  10   1       80.71       99.82     17.09 o 
 -11  10   1       22.71       25.18      6.74 o 
 -10  10   1        0.29        7.19      6.29 o 
  -9  10   1       44.59       37.32      4.95 o 
  -8  10   1      215.74      192.06      9.90 o 
  -7  10   1      204.32      221.75      9.00 o 
  -6  10   1      644.47      652.13     18.47 o 
  -5  10   1      885.31      914.08     25.24 o 
  -4  10   1       92.52      102.98      4.95 o 
  -3  10   1       53.08       49.46      3.60 o 
  -2  10   1     1286.53     1315.63     32.51 o 
  -1  10   1      469.69      492.60     13.06 o 
   0  10   1     1096.73     1042.39     23.46 o 
   1  10   1      473.14      495.76     12.16 o 
   2  10   1     1280.09     1296.19     30.70 o 
   3  10   1       54.32       55.30      4.05 o 
   4  10   1       92.21       98.48      4.95 o 
   5  10   1      887.36      912.28     24.79 o 
   6  10   1      639.31      634.11     18.92 o 
   7  10   1      203.07      215.00     10.80 o 
   8  10   1      214.63      208.71     10.80 o 
   9  10   1       43.92       41.36      4.95 o 
  10  10   1        0.32        3.60      5.84 o 
  11  10   1       22.28       24.73      5.39 o 
  12  10   1       80.53       80.93     13.49 o 
  13  10   1       53.28       62.05     18.88 o 
 -12  11   1       41.22       55.30     11.69 o 
 -11  11   1       16.78        8.09      5.39 o 
 -10  11   1        1.32        4.95      5.84 o 
  -9  11   1       17.94       17.98      5.84 o 
  -8  11   1      125.97      127.26     10.34 o 
  -7  11   1      358.80      356.37     17.10 o 
  -6  11   1       14.31        8.54      3.60 o 
  -5  11   1       65.37       51.71      4.50 o 
  -4  11   1      103.17       95.78      5.40 o 
  -3  11   1       68.65       73.74      4.95 o 
  -2  11   1      173.52      186.22      8.10 o 
  -1  11   1      126.87      125.48      5.40 o 
   0  11   1     2566.61     2693.26     61.63 o 
   1  11   1      119.68      124.57      5.40 o 
   2  11   1      169.93      182.61      6.75 o 
   3  11   1       65.25       79.14      5.40 o 
   4  11   1      105.96       93.09      5.40 o 
   5  11   1       61.24       54.86      4.95 o 
   6  11   1       13.12       11.24      3.60 o 
   7  11   1      355.73      358.17     16.65 o 
   8  11   1      125.56      120.07     11.69 o 
   9  11   1       18.32       15.74      4.50 o 
  10  11   1        1.56        4.95      5.39 o 
  11  11   1       17.33       11.24      5.84 o 
  12  11   1       40.78       56.20     20.68 o 
 -11  12   1       58.55       59.80     11.69 o 
 -10  12   1       19.28       18.43      6.74 o 
  -9  12   1       33.00       35.97      7.19 o 
  -8  12   1       45.49       54.40      6.29 o 
  -7  12   1       48.14       30.57      4.50 o 
  -6  12   1      106.27       93.08      7.64 o 
  -5  12   1        8.82       15.73      4.95 o 
  -4  12   1      764.48      752.31     37.39 o 
  -3  12   1      312.81      292.02     14.40 o 
  -2  12   1      231.64      233.02     11.25 o 
  -1  12   1      285.72      261.86     10.35 o 
   0  12   1        8.15       13.94      3.60 o 
   1  12   1      287.63      261.41     11.70 o 
   2  12   1      232.83      225.38      9.90 o 
   3  12   1      315.29      305.97     12.60 o 
   4  12   1      772.33      782.51     38.29 o 
   5  12   1        8.53       17.98      4.05 o 
   6  12   1      105.57       80.04      6.30 o 
   7  12   1       46.56       34.17      4.95 o 
   8  12   1       46.55       42.71      6.29 o 
   9  12   1       32.76       32.82      7.19 o 
  10  12   1       20.22       13.49      6.74 o 
  11  12   1       58.85       57.55     10.34 o 
 -11  13   1       68.02       88.57     19.78 o 
 -10  13   1       25.54       38.21     10.34 o 
  -9  13   1       96.97      100.72     17.09 o 
  -8  13   1        8.84        6.74      5.39 o 
  -7  13   1       47.44       44.06      7.19 o 
  -6  13   1        1.03        2.25      4.50 o 
  -5  13   1       24.85       23.38      6.74 o 
  -4  13   1      898.75     1047.17     51.82 o 
  -3  13   1       45.40       35.07      6.74 o 
  -2  13   1       70.04       50.81      5.85 o 
  -1  13   1       46.70       42.26      5.40 o 
   0  13   1      127.23       99.39      6.75 o 
   1  13   1       45.06       44.96      5.84 o 
   2  13   1       69.58       61.15      6.29 o 
   3  13   1       47.09       44.51      5.40 o 
   4  13   1      900.11     1025.54     44.61 o 
   5  13   1       25.95       19.78      4.50 o 
   6  13   1        0.96        0.00      4.50 o 
   7  13   1       47.81       50.36      8.54 o 
   8  13   1        8.54       13.04      6.29 o 
   9  13   1       96.97       92.63     16.64 o 
  10  13   1       25.69       20.23      7.64 o 
  11  13   1       67.80       87.23     18.88 o 
 -10  14   1       17.62       33.72     11.24 o 
  -9  14   1       33.90       26.98      8.09 o 
  -8  14   1       31.38       25.63      7.19 o 
  -7  14   1       61.41       63.40      8.54 o 
  -6  14   1       49.90       53.95     10.34 o 
  -5  14   1       20.20       22.48      7.19 o 
  -4  14   1      227.03      200.16     19.34 o 
  -3  14   1       70.59       69.69      8.54 o 
  -2  14   1       61.23       60.70      6.74 o 
  -1  14   1      123.52      142.10     10.79 o 
   0  14   1        2.00        2.70      4.95 o 
   1  14   1      123.20      139.41     11.69 o 
   2  14   1       60.74       64.30      6.74 o 
   3  14   1       71.61       65.20      7.64 o 
   4  14   1      224.94      201.51     15.74 o 
   5  14   1       19.55       18.43      4.95 o 
   6  14   1       51.63       49.91      8.09 o 
   7  14   1       60.96       59.80     11.24 o 
   8  14   1       29.97       25.18      8.99 o 
   9  14   1       33.94       22.48      9.89 o 
  10  14   1       18.31       10.34     11.69 o 
  -9  15   1        1.51       -4.05      8.99 o 
  -8  15   1       47.55       42.71     12.14 o 
  -7  15   1      103.89       93.98     13.04 o 
  -6  15   1       32.81       20.23      8.54 o 
  -5  15   1       56.09       58.00     11.69 o 
  -4  15   1      119.28      144.35     15.74 o 
  -3  15   1       82.55       95.77     13.94 o 
  -2  15   1      167.81      165.95     15.29 o 
  -1  15   1      209.47      204.65     18.89 o 
   0  15   1       18.51       13.49      5.84 o 
   1  15   1      208.76      228.49     18.89 o 
   2  15   1      169.02      191.59     16.64 o 
   3  15   1       83.85       82.73     10.34 o 
   4  15   1      120.58      146.15     15.29 o 
   5  15   1       56.66       58.90      8.54 o 
   6  15   1       32.94       21.13      8.09 o 
   7  15   1      103.87       84.98     15.74 o 
   8  15   1       47.74       44.06     12.59 o 
   9  15   1        1.49        0.45      8.99 o 
  -8  16   1       22.33       24.28     11.24 o 
  -7  16   1       92.74       77.34     17.09 o 
  -6  16   1       37.29       41.81      9.44 o 
  -5  16   1       36.37       39.11      9.89 o 
  -4  16   1       95.88       96.67     15.74 o 
  -3  16   1       76.72       83.18     12.14 o 
  -2  16   1       40.29       49.46     10.34 o 
  -1  16   1       33.66       25.18      7.64 o 
   0  16   1       89.18      102.52     13.04 o 
   1  16   1       33.79       26.08      7.19 o 
   2  16   1       39.39       43.16      8.99 o 
   3  16   1       76.83       86.33     12.59 o 
   4  16   1       96.79       68.35     13.49 o 
   5  16   1       36.54       44.96      8.54 o 
   6  16   1       37.79       35.52      8.09 o 
   7  16   1       92.24       99.82     19.33 o 
   8  16   1       22.39       16.63     13.49 o 
  -7  17   1       84.12       78.24     22.48 o 
  -6  17   1       19.32       17.98      8.99 o 
  -5  17   1       64.52       62.50     15.29 o 
  -4  17   1       18.10       12.59      7.19 o 
  -3  17   1       15.18       11.69      8.09 o 
  -2  17   1        3.49        2.25     13.49 o 
  -1  17   1       76.99       77.34     12.59 o 
   0  17   1       31.04       46.76     11.24 o 
   1  17   1       78.47      113.76     15.29 o 
   2  17   1        3.37        3.15      7.19 o 
   3  17   1       14.34       28.32     10.34 o 
   4  17   1       17.70        9.89      6.74 o 
   5  17   1       65.73       73.29     14.39 o 
   6  17   1       19.14       20.68      9.44 o 
   7  17   1       84.06       76.89     25.18 o 
  -5  18   1       41.13       45.41     15.29 o 
  -4  18   1        5.47        1.80      8.54 o 
  -3  18   1       39.27       30.57     12.59 o 
  -2  18   1       25.87       16.18      8.54 o 
  -1  18   1       27.94       24.28      8.99 o 
   0  18   1       13.44       11.69      8.99 o 
   1  18   1       28.26       34.62     10.79 o 
   2  18   1       25.91        6.74      9.44 o 
   3  18   1       39.80       25.63     11.24 o 
   4  18   1        5.46        1.35      9.44 o 
   5  18   1       41.80       60.69     17.53 o 
  -2  19   1       15.88       18.88     11.69 o 
  -1  19   1       17.96       22.93     10.79 o 
   0  19   1       10.20       17.53     13.49 o 
   1  19   1       17.80       20.68     12.14 o 
   2  19   1       15.93       11.24     11.69 o 
   2   0   2      390.95      373.49      5.42 o 
   3   0   2     2066.56     1768.19     22.86 o 
   4   0   2     1410.48     1298.71     18.60 o 
   5   0   2     1298.72     1191.70     17.65 o 
   6   0   2       96.58      120.08      2.70 o 
   7   0   2      826.85      820.78     13.98 o 
   8   0   2      397.71      411.45      7.65 o 
   9   0   2      335.20      372.61     10.80 o 
  10   0   2      234.57      199.73      7.65 o 
  11   0   2      135.01      143.91      8.99 o 
  12   0   2        7.73        2.70      4.05 o 
  13   0   2        4.70       23.38      8.09 o 
  14   0   2      187.94      219.47     30.13 o 
  15   0   2       27.00       22.48     15.29 o 
 -15   1   2       22.38       47.21     17.98 o 
 -14   1   2        2.71        3.15      8.09 o 
 -13   1   2       37.04       42.71      9.44 o 
 -12   1   2      396.57      403.63     36.90 o 
 -11   1   2      118.13      120.07      9.44 o 
 -10   1   2      133.52      114.68      4.95 o 
  -9   1   2       55.72       63.40      2.70 o 
  -8   1   2      282.52      271.34      5.85 o 
  -7   1   2     2064.19     2109.05     35.34 o 
  -6   1   2      118.66      120.99      3.15 o 
  -5   1   2     5870.58     6168.22     91.21 o 
  -4   1   2      670.90      637.01      9.48 o 
  -3   1   2     6078.40     5816.39     94.24 o 
  -2   1   2      701.49      633.80      8.61 o 
  -1   1   2     3851.97     3279.95     76.27 o 
   1   1   2     3861.99     3434.89     71.99 o 
   2   1   2      718.15      644.34      8.61 o 
   3   1   2     6066.71     5850.76     77.27 o 
   4   1   2      685.01      630.74      7.68 o 
   5   1   2     5844.43     6216.97     75.46 o 
   6   1   2      113.13      120.54      2.70 o 
   7   1   2     2049.59     2085.38     35.79 o 
   8   1   2      286.09      269.09      6.75 o 
   9   1   2       56.77       54.86      3.60 o 
  10   1   2      131.27      116.03      5.85 o 
  11   1   2      120.64      126.36      8.09 o 
  12   1   2      393.70      396.88     26.55 o 
  13   1   2       36.67       29.22      7.64 o 
  14   1   2        2.64       -1.80      6.74 o 
  15   1   2       22.05       32.37     13.49 o 
 -15   2   2       36.36       23.83     17.98 o 
 -14   2   2       72.15       74.19     17.98 o 
 -13   2   2      165.13      188.43     24.28 o 
 -12   2   2      120.70      145.70     16.64 o 
 -11   2   2       78.71       52.16      6.74 o 
 -10   2   2      381.57      389.27     12.15 o 
  -9   2   2      273.38      250.16      6.30 o 
  -8   2   2      838.54      893.95     16.68 o 
  -7   2   2      617.01      599.29     11.26 o 
  -6   2   2      117.41      124.14      2.70 o 
  -5   2   2      600.55      593.84      8.12 o 
  -4   2   2      220.10      238.13      3.60 o 
  -3   2   2      312.93      312.72      4.51 o 
  -2   2   2     4865.17     4743.70     65.35 o 
  -1   2   2     1090.66      933.04     14.12 o 
   0   2   2     1125.10     1146.94     18.72 o 
   1   2   2     1082.83      914.27     16.86 o 
   2   2   2     4824.94     4717.11     69.09 o 
   3   2   2      302.36      307.29      4.96 o 
   4   2   2      219.66      240.83      3.60 o 
   5   2   2      612.27      614.62      7.67 o 
   6   2   2      118.02      119.64      1.80 o 
   7   2   2      627.45      625.44     10.81 o 
   8   2   2      846.52      906.60     16.23 o 
   9   2   2      278.27      293.35      7.20 o 
  10   2   2      375.76      353.71     12.60 o 
  11   2   2       80.70       69.25      7.64 o 
  12   2   2      119.01      126.81     13.49 o 
  13   2   2      164.76      169.09     20.24 o 
  14   2   2       72.92       69.69     14.39 o 
  15   2   2       36.09       13.94     13.04 o 
 -15   3   2       32.18       23.83     12.59 o 
 -14   3   2      169.79      175.84     30.58 o 
 -13   3   2       13.75        9.89      6.29 o 
 -12   3   2       35.17       61.59      8.99 o 
 -11   3   2      100.98       87.69      8.09 o 
 -10   3   2       81.80       75.09      4.05 o 
  -9   3   2      100.87      106.13      3.60 o 
  -8   3   2      886.50      944.08     18.03 o 
  -7   3   2      677.42      678.70     12.17 o 
  -6   3   2      398.76      404.36      5.85 o 
  -5   3   2      531.29      512.89      7.21 o 
  -4   3   2      442.16      482.66      6.31 o 
  -3   3   2      696.98      683.35      9.94 o 
  -2   3   2       20.80       11.24      0.90 o 
  -1   3   2     3401.67     3426.12     56.60 o 
   0   3   2     8095.44     7905.34    123.29 o 
   1   3   2     3344.23     3345.99     61.21 o 
   2   3   2       26.15       15.29      0.90 o 
   3   3   2      676.88      676.94      9.94 o 
   4   3   2      440.02      483.56      7.21 o 
   5   3   2      521.97      491.68      7.66 o 
   6   3   2      413.34      416.55      5.85 o 
   7   3   2      674.31      677.79      9.91 o 
   8   3   2      869.71      912.02     15.78 o 
   9   3   2      104.22      118.27      4.05 o 
  10   3   2       84.88       93.98      7.19 o 
  11   3   2       98.82       96.68      8.54 o 
  12   3   2       36.12       48.56      8.54 o 
  13   3   2       13.52       19.33      6.74 o 
  14   3   2      170.49      182.13     31.48 o 
  15   3   2       32.10       45.86     21.58 o 
 -14   4   2       48.56       46.31     13.04 o 
 -13   4   2       63.74       57.55      9.89 o 
 -12   4   2      381.89      405.86     37.35 o 
 -11   4   2      155.84      159.20     10.34 o 
 -10   4   2      135.80      157.85      6.30 o 
  -9   4   2       35.30       32.82      2.25 o 
  -8   4   2       74.48       87.23      2.70 o 
  -7   4   2      572.47      608.57      9.91 o 
  -6   4   2      280.98      333.04      5.40 o 
  -5   4   2     1353.93     1363.14     17.19 o 
  -4   4   2     2509.73     2517.00     30.51 o 
  -3   4   2     1801.38     1789.67     26.81 o 
  -2   4   2      837.14      817.44     14.02 o 
  -1   4   2     3107.00     3113.51     48.77 o 
   0   4   2     2490.89     2365.33     44.46 o 
   1   4   2     3140.62     3129.92     54.31 o 
   2   4   2      827.54      813.32     12.66 o 
   3   4   2     1802.20     1775.14     26.35 o 
   4   4   2     2523.38     2576.36     36.43 o 
   5   4   2     1364.44     1378.58     19.90 o 
   6   4   2      274.62      329.43      5.85 o 
   7   4   2      564.44      576.57     10.81 o 
   8   4   2       72.03       84.99      2.25 o 
   9   4   2       35.84       35.97      2.25 o 
  10   4   2      136.58      165.95      8.09 o 
  11   4   2      153.52      145.26     10.79 o 
  12   4   2      385.72      443.21     54.89 o 
  13   4   2       62.80       78.68     13.94 o 
  14   4   2       47.88       45.86     16.64 o 
 -14   5   2       43.02       44.96     12.59 o 
 -13   5   2        0.90        1.80      6.29 o 
 -12   5   2        1.21       -2.70      5.84 o 
 -11   5   2       43.03       44.51      4.50 o 
 -10   5   2      196.93      174.07      7.20 o 
  -9   5   2      374.40      390.17     10.80 o 
  -8   5   2       54.07       43.61      2.25 o 
  -7   5   2      351.33      337.57      7.65 o 
  -6   5   2      156.39      152.94      3.60 o 
  -5   5   2      238.41      248.85      4.50 o 
  -4   5   2      865.73      900.05     14.44 o 
  -3   5   2     2852.59     2938.36     41.98 o 
  -2   5   2     4093.92     4027.33     63.97 o 
  -1   5   2     2823.13     2924.90     42.09 o 
   0   5   2     5425.33     5202.40     81.87 o 
   1   5   2     2820.96     2933.55     44.84 o 
   2   5   2     4110.96     4053.95     60.29 o 
   3   5   2     2843.06     2911.29     41.52 o 
   4   5   2      876.42      942.07     13.99 o 
   5   5   2      238.73      243.45      4.50 o 
   6   5   2      159.78      161.94      4.05 o 
   7   5   2      347.39      339.36      6.75 o 
   8   5   2       54.42       46.31      2.25 o 
   9   5   2      370.59      377.12      9.45 o 
  10   5   2      199.24      188.46      7.65 o 
  11   5   2       41.76       45.41      5.40 o 
  12   5   2        1.39        1.35      6.74 o 
  13   5   2        0.92       -7.19      7.19 o 
  14   5   2       42.27       35.97     14.39 o 
 -14   6   2       24.34       16.18      7.64 o 
 -13   6   2       73.69       97.12     15.29 o 
 -12   6   2        0.61        1.35      5.84 o 
 -11   6   2       38.46       26.98      4.05 o 
 -10   6   2       88.04       92.63      5.85 o 
  -9   6   2       34.72       31.92      2.25 o 
  -8   6   2      100.08      109.27      4.05 o 
  -7   6   2       28.83       40.91      2.25 o 
  -6   6   2      147.72      157.43      4.05 o 
  -5   6   2     1580.62     1450.09     19.00 o 
  -4   6   2       81.46       66.56      2.70 o 
  -3   6   2      144.07      114.71      3.60 o 
  -2   6   2     1299.84     1211.86     19.01 o 
  -1   6   2     1356.78     1428.68     21.74 o 
   0   6   2     4141.63     4065.88     65.27 o 
   1   6   2     1374.29     1478.63     24.46 o 
   2   6   2     1285.53     1221.72     20.81 o 
   3   6   2      136.26      116.51      3.15 o 
   4   6   2       84.63       77.35      2.70 o 
   5   6   2     1599.87     1445.68     21.71 o 
   6   6   2      152.16      169.12      4.05 o 
   7   6   2       26.41       31.02      2.25 o 
   8   6   2      101.83      115.12      4.05 o 
   9   6   2       34.18       26.98      2.70 o 
  10   6   2       88.43       98.03      4.05 o 
  11   6   2       37.62       35.07      5.84 o 
  12   6   2        0.61       -1.80      4.95 o 
  13   6   2       73.73       98.92     17.99 o 
  14   6   2       24.54       -1.80     12.14 o 
 -14   7   2       96.23       99.37     21.13 o 
 -13   7   2       55.13       51.26     11.69 o 
 -12   7   2       62.21       59.80      8.54 o 
 -11   7   2       34.53       41.36      8.99 o 
 -10   7   2       23.28       27.42      3.15 o 
  -9   7   2       96.33      110.17      5.40 o 
  -8   7   2       27.87       22.93      2.25 o 
  -7   7   2      513.57      467.37     10.81 o 
  -6   7   2      251.76      248.81      5.40 o 
  -5   7   2      116.46      105.24      3.15 o 
  -4   7   2     1231.09     1263.00     19.88 o 
  -3   7   2      444.83      464.81      9.46 o 
  -2   7   2      469.48      470.33      9.01 o 
  -1   7   2       44.42       46.76      2.25 o 
   0   7   2       41.17       80.94      3.15 o 
   1   7   2       41.31       40.92      2.70 o 
   2   7   2      456.54      475.25      9.46 o 
   3   7   2      447.36      443.65      8.56 o 
   4   7   2     1211.67     1252.07     19.87 o 
   5   7   2      119.85      116.04      3.60 o 
   6   7   2      244.41      254.20      5.85 o 
   7   7   2      522.38      480.44     12.61 o 
   8   7   2       25.92       21.58      2.70 o 
   9   7   2       94.05       95.33      4.50 o 
  10   7   2       24.13       32.37      3.15 o 
  11   7   2       34.37       40.46      4.05 o 
  12   7   2       61.81       58.00      8.09 o 
  13   7   2       55.31       66.99     13.49 o 
  14   7   2       96.54       91.73     44.96 o 
 -13   8   2       55.72       57.55     13.04 o 
 -12   8   2       55.43       42.71     10.79 o 
 -11   8   2        5.90        6.74      6.74 o 
 -10   8   2      127.36      132.21      9.44 o 
  -9   8   2       24.35       27.87      3.15 o 
  -8   8   2      416.18      430.26     14.85 o 
  -7   8   2      701.44      753.64     17.57 o 
  -6   8   2     1005.16     1094.50     19.84 o 
  -5   8   2      538.36      534.59     11.71 o 
  -4   8   2      696.34      639.06     12.62 o 
  -3   8   2      271.92      280.81      6.75 o 
  -2   8   2       45.75       55.31      3.15 o 
  -1   8   2      813.30      807.42     13.53 o 
   0   8   2       11.40        4.95      2.25 o 
   1   8   2      814.67      824.57     14.89 o 
   2   8   2       45.77       59.80      3.15 o 
   3   8   2      269.05      272.71      6.75 o 
   4   8   2      700.89      642.68     13.07 o 
   5   8   2      537.25      535.94     11.26 o 
   6   8   2     1003.91     1085.48     25.71 o 
   7   8   2      706.87      782.04     20.27 o 
   8   8   2      414.84      436.11     14.85 o 
   9   8   2       25.12       27.42      2.70 o 
  10   8   2      128.26      107.03      7.20 o 
  11   8   2        6.24        0.45      3.60 o 
  12   8   2       56.16       44.51      8.99 o 
  13   8   2       54.92       52.15     13.49 o 
 -13   9   2        0.01       -4.05      8.99 o 
 -12   9   2      101.31      119.61     19.34 o 
 -11   9   2       58.19       63.40      8.99 o 
 -10   9   2       46.98       40.91      5.84 o 
  -9   9   2      542.04      526.68     27.91 o 
  -8   9   2      170.16      180.35      7.65 o 
  -7   9   2      102.35      104.78      4.50 o 
  -6   9   2      168.18      168.67      5.40 o 
  -5   9   2      367.74      412.72     10.80 o 
  -4   9   2       80.79       89.04      4.05 o 
  -3   9   2      134.98      126.83      4.50 o 
  -2   9   2       94.64       89.49      3.60 o 
  -1   9   2       11.57       22.48      2.70 o 
   0   9   2       78.99      111.07      4.50 o 
   1   9   2       12.50       19.33      2.70 o 
   2   9   2       94.13       98.49      4.05 o 
   3   9   2      132.65      126.83      4.95 o 
   4   9   2       82.80       90.39      3.60 o 
   5   9   2      364.95      392.46      9.90 o 
   6   9   2      169.66      174.96      6.30 o 
   7   9   2      102.70       97.58      4.50 o 
   8   9   2      173.38      195.65      9.00 o 
   9   9   2      542.44      527.58     29.71 o 
  10   9   2       46.32       31.47      4.50 o 
  11   9   2       57.96       63.84      9.44 o 
  12   9   2      101.78      115.11     17.09 o 
  13   9   2        0.01        4.50      8.09 o 
 -13  10   2       10.66       22.93     11.69 o 
 -12  10   2       62.87       73.29     13.04 o 
 -11  10   2        9.69       12.59      5.84 o 
 -10  10   2      337.84      381.51     34.19 o 
  -9  10   2       18.79       18.88      4.05 o 
  -8  10   2      139.19      137.61      8.99 o 
  -7  10   2      105.97       98.03      5.40 o 
  -6  10   2      266.02      252.39      8.10 o 
  -5  10   2      459.92      449.71     13.05 o 
  -4  10   2      612.71      618.41     16.21 o 
  -3  10   2      250.36      242.96      8.10 o 
  -2  10   2      508.91      514.71     12.61 o 
  -1  10   2      297.87      281.71      8.55 o 
   0  10   2     2866.19     2891.18     63.10 o 
   1  10   2      301.85      314.11      8.55 o 
   2  10   2      508.35      513.36     12.61 o 
   3  10   2      257.00      238.91      8.55 o 
   4  10   2      607.39      612.99     16.66 o 
   5  10   2      454.27      440.70     12.60 o 
   6  10   2      272.59      265.89      9.00 o 
   7  10   2      110.47      104.33      6.30 o 
   8  10   2      137.91      143.91     10.34 o 
   9  10   2       19.30       20.68      4.05 o 
  10  10   2      333.00      378.81     30.14 o 
  11  10   2        9.23       11.69      4.50 o 
  12  10   2       61.38       97.57     19.33 o 
  13  10   2       11.12       21.58     12.14 o 
 -12  11   2       28.08       17.08      8.54 o 
 -11  11   2       22.29       12.14      7.64 o 
 -10  11   2       91.84      110.16     13.94 o 
  -9  11   2      105.59      125.46     12.14 o 
  -8  11   2       58.40       59.80      8.54 o 
  -7  11   2       59.11       49.01      5.40 o 
  -6  11   2       92.45       88.58      5.40 o 
  -5  11   2       19.77       11.69      3.15 o 
  -4  11   2      365.78      351.02     12.15 o 
  -3  11   2       70.34       55.76      4.05 o 
  -2  11   2      115.06      110.63      5.85 o 
  -1  11   2      217.74      214.13      7.20 o 
   0  11   2       43.75       49.91      4.05 o 
   1  11   2      217.00      219.98      7.20 o 
   2  11   2      115.26      121.87      5.40 o 
   3  11   2       71.38       53.51      4.50 o 
   4  11   2      364.35      356.42     13.95 o 
   5  11   2       20.26       10.34      3.60 o 
   6  11   2       90.95       67.90      5.85 o 
   7  11   2       57.82       59.35      4.95 o 
   8  11   2       59.63       70.14      8.09 o 
   9  11   2      105.55      111.97      9.89 o 
  10  11   2       91.59      105.22     12.14 o 
  11  11   2       22.60       30.12      6.29 o 
  12  11   2       27.69       30.12     13.04 o 
 -11  12   2       14.51        6.74      7.19 o 
 -10  12   2       18.64       37.76      8.09 o 
  -9  12   2       23.57       16.63      6.74 o 
  -8  12   2       27.38       27.42      4.95 o 
  -7  12   2       30.97       24.28      4.50 o 
  -6  12   2       13.22       12.14      3.60 o 
  -5  12   2      267.68      291.52     14.40 o 
  -4  12   2     1491.92     1569.85     70.41 o 
  -3  12   2     1136.60     1289.34     51.41 o 
  -2  12   2      446.86      450.13     15.75 o 
  -1  12   2      389.31      451.41     15.75 o 
   0  12   2      495.66      503.33     18.01 o 
   1  12   2      388.64      426.21     16.20 o 
   2  12   2      446.03      456.43     18.46 o 
   3  12   2     1133.23     1296.10     43.74 o 
   4  12   2     1499.15     1578.91     72.67 o 
   5  12   2      261.29      293.76     15.75 o 
   6  12   2       14.03       18.43      4.95 o 
   7  12   2       29.50       24.28      4.95 o 
   8  12   2       26.89       30.12      5.84 o 
   9  12   2       24.24       25.63      8.09 o 
  10  12   2       18.30       17.53      5.84 o 
  11  12   2       14.58        9.89      5.84 o 
 -11  13   2       22.94       20.23      8.54 o 
 -10  13   2       29.16       39.11      9.44 o 
  -9  13   2       50.17       55.30     10.34 o 
  -8  13   2      103.18       98.48     10.79 o 
  -7  13   2      159.44      154.25     13.94 o 
  -6  13   2       66.51       60.70      6.74 o 
  -5  13   2       25.46       15.29      5.39 o 
  -4  13   2      201.09      218.15     13.49 o 
  -3  13   2      617.12      614.18     31.97 o 
  -2  13   2       58.35       43.61      5.85 o 
  -1  13   2      230.25      215.47     11.70 o 
   0  13   2       11.65       17.98      4.05 o 
   1  13   2      230.97      234.81     13.05 o 
   2  13   2       60.33       51.26      5.85 o 
   3  13   2      610.53      635.33     28.37 o 
   4  13   2      205.98      227.59     14.39 o 
   5  13   2       24.87       17.08      4.50 o 
   6  13   2       63.91       46.31      5.85 o 
   7  13   2      161.11      153.36     17.09 o 
   8  13   2      101.94       98.92     14.84 o 
   9  13   2       51.30       47.66      8.99 o 
  10  13   2       28.56       43.16      8.54 o 
  11  13   2       22.24       26.08      8.99 o 
 -10  14   2       35.97       38.21     11.69 o 
  -9  14   2       33.42       46.31     10.34 o 
  -8  14   2       84.03       76.44     11.69 o 
  -7  14   2      216.07      249.17     25.19 o 
  -6  14   2       15.44       21.58      6.29 o 
  -5  14   2       15.09       17.98      6.74 o 
  -4  14   2       27.77       27.87      6.29 o 
  -3  14   2      171.77      148.42     15.29 o 
  -2  14   2      199.37      211.40     20.69 o 
  -1  14   2      243.54      273.95     16.64 o 
   0  14   2      195.80      195.65     12.59 o 
   1  14   2      243.55      313.08     22.04 o 
   2  14   2      198.60      206.00     17.09 o 
   3  14   2      170.88      139.42     11.69 o 
   4  14   2       27.94       18.88      4.95 o 
   5  14   2       15.28       22.03      5.39 o 
   6  14   2       15.50       20.23      5.39 o 
   7  14   2      216.93      234.33     31.03 o 
   8  14   2       82.79       61.15     15.74 o 
   9  14   2       34.01       43.61     13.04 o 
  10  14   2       36.02       41.36     11.24 o 
  -9  15   2       32.27       25.63     11.69 o 
  -8  15   2       36.89       39.56      9.44 o 
  -7  15   2       44.20       53.05      9.44 o 
  -6  15   2       15.84       30.12      8.54 o 
  -5  15   2        0.97       -1.35      7.19 o 
  -4  15   2      151.25      175.39     20.69 o 
  -3  15   2      307.29      389.14     49.49 o 
  -2  15   2      223.99      282.02     22.94 o 
  -1  15   2       28.40       15.29      8.99 o 
   0  15   2        5.74       12.59      5.39 o 
   1  15   2       27.08       19.33      6.74 o 
   2  15   2      225.96      294.17     23.39 o 
   3  15   2      307.77      365.30     32.84 o 
   4  15   2      148.50      127.27     13.94 o 
   5  15   2        1.07       -2.70      6.29 o 
   6  15   2       15.99       23.38      5.84 o 
   7  15   2       44.53       50.80     10.34 o 
   8  15   2       37.12       38.22     10.34 o 
   9  15   2       32.51       51.70     18.88 o 
  -8  16   2      120.40      131.75     31.48 o 
  -7  16   2        9.05        5.39      9.44 o 
  -6  16   2      185.72      183.49     22.94 o 
  -5  16   2        4.29       10.79      6.74 o 
  -4  16   2       29.45       32.37      8.99 o 
  -3  16   2       97.69      105.22     13.94 o 
  -2  16   2        5.04        8.99      6.29 o 
  -1  16   2       37.19       22.03      8.09 o 
   0  16   2        1.26        3.15      5.84 o 
   1  16   2       36.20       10.79      6.74 o 
   2  16   2        4.91       10.79      7.19 o 
   3  16   2      100.03      102.07     13.94 o 
   4  16   2       28.54       30.12     10.34 o 
   5  16   2        3.94       -3.15      4.95 o 
   6  16   2      185.82      190.24     23.39 o 
   7  16   2        9.31        8.09     10.79 o 
   8  16   2      120.90      119.16     29.23 o 
  -7  17   2       18.87       26.08     17.53 o 
  -6  17   2       27.32       23.83      8.54 o 
  -5  17   2       22.64        6.74      8.09 o 
  -4  17   2       24.10       45.86     10.79 o 
  -3  17   2       62.19       78.23     13.49 o 
  -2  17   2      135.26      188.42     30.13 o 
  -1  17   2       82.41       96.67     13.94 o 
   0  17   2      250.18      283.82     31.94 o 
   1  17   2       82.20      102.97     14.84 o 
   2  17   2      135.38      176.28     25.18 o 
   3  17   2       62.22       63.40     11.69 o 
   4  17   2       24.42       33.27      9.89 o 
   5  17   2       22.59       25.63      9.44 o 
   6  17   2       27.41       13.94     16.18 o 
   7  17   2       18.89       33.27     24.73 o 
  -5  18   2        7.85       15.29     11.69 o 
  -4  18   2       26.01       28.77     10.79 o 
  -3  18   2       48.26       37.77     13.04 o 
  -2  18   2       10.06        5.84     10.34 o 
  -1  18   2      150.32      161.89     25.63 o 
   0  18   2       26.20       35.52     10.34 o 
   1  18   2      151.95      158.74     25.18 o 
   2  18   2        9.74       19.78      9.89 o 
   3  18   2       48.80       66.54     14.39 o 
   4  18   2       26.16       17.08      8.99 o 
   5  18   2        7.58      -12.14     13.04 o 
  -2  19   2       28.84       22.93     14.39 o 
  -1  19   2       44.53       53.05     16.19 o 
   0  19   2       14.01       -9.89      9.89 o 
   1  19   2       44.79       61.59     16.64 o 
   2  19   2       28.97       16.18     12.14 o 
   2   0   3     5908.63     5927.65    101.51 o 
   3   0   3       61.73       38.23      0.90 o 
   4   0   3     1206.74     1167.15     14.04 o 
   5   0   3     8594.99     8993.27    124.26 o 
   6   0   3       40.94       49.46      1.80 o 
   7   0   3       30.59       33.27      2.25 o 
   8   0   3       10.44       22.48      1.80 o 
   9   0   3      747.02      790.75     18.02 o 
  10   0   3      128.62      121.42      5.85 o 
  11   0   3      495.07      509.54     23.41 o 
  12   0   3      422.98      431.56     32.40 o 
  13   0   3       57.24       68.34     10.34 o 
  14   0   3      231.29      255.47     39.58 o 
  15   0   3        6.71       -7.19     12.59 o 
 -15   1   3       67.47       94.87     31.02 o 
 -14   1   3        9.48       10.79      8.54 o 
 -13   1   3       24.11       -1.35      8.09 o 
 -12   1   3      164.47      158.75     16.19 o 
 -11   1   3      273.13      286.12     13.95 o 
 -10   1   3       22.09       23.83      2.25 o 
  -9   1   3      531.41      537.18     12.61 o 
  -8   1   3      826.26      788.89     14.43 o 
  -7   1   3      335.14      366.85      8.55 o 
  -6   1   3      326.26      369.15      5.85 o 
  -5   1   3     2770.78     2819.63     39.66 o 
  -4   1   3     3779.72     3845.44     54.26 o 
  -3   1   3     5189.95     4980.93     78.47 o 
  -2   1   3       73.16       54.89      1.35 o 
  -1   1   3     7308.30     7195.16    118.84 o 
   0   1   3     3902.58     3595.40     63.25 o 
   1   1   3     7344.96     7226.08    140.01 o 
   2   1   3       85.91       64.34      1.35 o 
   3   1   3     5217.47     5027.69     69.14 o 
   4   1   3     3856.78     3876.15     47.84 o 
   5   1   3     2788.05     2862.27     32.37 o 
   6   1   3      341.97      371.88      5.85 o 
   7   1   3      336.42      386.66      6.75 o 
   8   1   3      813.07      799.67     14.42 o 
   9   1   3      526.60      542.57     12.61 o 
  10   1   3       24.16       19.78      3.15 o 
  11   1   3      273.60      307.26     14.85 o 
  12   1   3      163.79      167.75     14.84 o 
  13   1   3       23.97       14.39      7.19 o 
  14   1   3        9.67       16.18      6.74 o 
  15   1   3       67.26       59.80     19.33 o 
 -15   2   3       12.70        3.60     13.04 o 
 -14   2   3      104.32       89.93     16.64 o 
 -13   2   3       35.77       40.46      9.44 o 
 -12   2   3       33.58       34.62      7.19 o 
 -11   2   3       24.98       18.88      4.50 o 
 -10   2   3      190.16      171.37      6.75 o 
  -9   2   3     1459.73     1533.77     37.93 o 
  -8   2   3      187.27      187.58      5.40 o 
  -7   2   3     2241.20     2172.95     36.71 o 
  -6   2   3      395.24      448.05      7.20 o 
  -5   2   3      661.17      666.14      9.92 o 
  -4   2   3     3578.05     3601.90     48.18 o 
  -3   2   3     1750.13     1521.95     20.94 o 
  -2   2   3      872.98      840.37     12.23 o 
  -1   2   3    14680.29    15007.97    719.61 o 
   0   2   3    12936.48    13046.25    390.52 o 
   1   2   3    14559.26    14886.12    305.52 o 
   2   2   3      870.44      832.65     10.42 o 
   3   2   3     1797.91     1574.81     19.58 o 
   4   2   3     3565.29     3574.12     44.05 o 
   5   2   3      668.76      656.24      8.12 o 
   6   2   3      395.19      453.00      6.30 o 
   7   2   3     2240.03     2209.20     34.45 o 
   8   2   3      190.08      184.43      4.95 o 
   9   2   3     1475.75     1498.63     37.48 o 
  10   2   3      189.58      192.96      7.65 o 
  11   2   3       23.42       22.03      4.50 o 
  12   2   3       33.10       27.87      7.19 o 
  13   2   3       36.95       31.02      6.74 o 
  14   2   3      105.13      116.46     22.03 o 
  15   2   3       12.44       15.73     15.73 o 
 -15   3   3       34.43       62.94     24.28 o 
 -14   3   3        2.52       -4.50      6.74 o 
 -13   3   3      140.18      138.06     18.89 o 
 -12   3   3       77.53       80.93     10.34 o 
 -11   3   3       22.40       15.29      2.25 o 
 -10   3   3      313.60      289.76      9.90 o 
  -9   3   3      244.08      242.03      7.20 o 
  -8   3   3      916.43      958.58     18.94 o 
  -7   3   3      188.46      234.38      5.40 o 
  -6   3   3        2.12        0.00      0.90 o 
  -5   3   3     2059.87     1950.68     24.96 o 
  -4   3   3      938.27      898.27     11.75 o 
  -3   3   3     4387.51     4457.45     57.30 o 
  -2   3   3     2038.76     2096.80     29.67 o 
  -1   3   3     7814.69     7435.84    116.54 o 
   0   3   3      986.61      757.21     11.80 o 
   1   3   3     7803.96     7457.76    123.24 o 
   2   3   3     2038.03     2079.44     30.59 o 
   3   3   3     4405.70     4423.74     62.85 o 
   4   3   3      943.78      917.73     13.10 o 
   5   3   3     2061.69     1943.44     27.69 o 
   6   3   3        2.19        2.25      0.90 o 
   7   3   3      194.39      226.28      4.05 o 
   8   3   3      917.67      964.90     17.13 o 
   9   3   3      244.79      218.64      7.20 o 
  10   3   3      314.52      294.26     11.25 o 
  11   3   3       22.38       22.48      4.50 o 
  12   3   3       77.50       80.48     13.04 o 
  13   3   3      138.56      144.80     19.79 o 
  14   3   3        2.48       13.49     12.59 o 
  15   3   3       33.50       15.29     14.39 o 
 -14   4   3       49.86       40.46     10.34 o 
 -13   4   3       67.43       57.55      9.44 o 
 -12   4   3      144.73      159.65     16.19 o 
 -11   4   3       75.82       73.29      5.40 o 
 -10   4   3      205.26      210.51      8.10 o 
  -9   4   3       35.78       40.01      2.70 o 
  -8   4   3      442.14      417.32      9.00 o 
  -7   4   3      583.08      560.38      9.91 o 
  -6   4   3      498.94      490.51      7.21 o 
  -5   4   3      504.26      464.97      7.21 o 
  -4   4   3      249.89      230.01      3.60 o 
  -3   4   3     1650.91     1692.73     24.05 o 
  -2   4   3     5091.97     4918.43     65.94 o 
  -1   4   3      590.83      539.07      9.03 o 
   0   4   3      145.68       98.56      2.70 o 
   1   4   3      577.53      532.24      9.48 o 
   2   4   3     5091.43     4964.39     72.90 o 
   3   4   3     1615.30     1656.54     24.05 o 
   4   4   3      246.94      230.01      4.05 o 
   5   4   3      499.29      469.01      7.21 o 
   6   4   3      503.16      511.69      7.66 o 
   7   4   3      592.58      552.74     10.81 o 
   8   4   3      446.05      439.38      7.65 o 
   9   4   3       37.46       42.26      2.25 o 
  10   4   3      205.90      219.05      9.45 o 
  11   4   3       78.06       73.29      6.29 o 
  12   4   3      144.66      140.76     17.09 o 
  13   4   3       68.20       76.44     12.59 o 
  14   4   3       50.77       49.91     17.98 o 
 -14   5   3       27.72       39.11     14.39 o 
 -13   5   3       34.36       40.46      8.54 o 
 -12   5   3        1.63       -0.45      5.84 o 
 -11   5   3      229.61      228.50     15.74 o 
 -10   5   3       34.51       26.53      3.60 o 
  -9   5   3      787.15      758.72     18.47 o 
  -8   5   3      538.37      527.29     12.16 o 
  -7   5   3     1096.42     1164.09     19.40 o 
  -6   5   3      351.14      364.16      6.75 o 
  -5   5   3     1207.57     1246.92     16.26 o 
  -4   5   3      267.19      268.26      4.50 o 
  -3   5   3     4969.59     5399.55     76.97 o 
  -2   5   3     2736.65     2598.84     38.35 o 
  -1   5   3     2877.08     2887.49     42.54 o 
   0   5   3     8303.52     8159.17    126.60 o 
   1   5   3     2888.94     2896.39     45.74 o 
   2   5   3     2757.90     2678.13     42.92 o 
   3   5   3     4956.32     5361.87     73.28 o 
   4   5   3      280.75      282.23      5.40 o 
   5   5   3     1214.77     1276.78     18.07 o 
   6   5   3      337.13      352.89      7.20 o 
   7   5   3     1105.50     1130.29     20.30 o 
   8   5   3      546.35      543.52     12.16 o 
   9   5   3      791.19      769.54     16.67 o 
  10   5   3       34.20       29.67      2.25 o 
  11   5   3      227.48      251.44     17.99 o 
  12   5   3        1.39        5.84      4.95 o 
  13   5   3       34.35       30.12      9.44 o 
  14   5   3       27.79       31.47     14.39 o 
 -14   6   3       29.88       39.11     11.24 o 
 -13   6   3       22.76       26.97      9.44 o 
 -12   6   3       21.39       17.53      4.05 o 
 -11   6   3       38.21       21.13      6.29 o 
 -10   6   3      152.69      174.94      8.10 o 
  -9   6   3       41.36       33.27      2.70 o 
  -8   6   3      478.40      481.25     11.70 o 
  -7   6   3       83.35       88.59      3.60 o 
  -6   6   3      755.52      779.78     13.07 o 
  -5   6   3      236.45      227.23      4.50 o 
  -4   6   3     2285.30     2410.93     34.49 o 
  -3   6   3     1190.19     1196.03     18.08 o 
  -2   6   3      231.83      214.69      4.50 o 
  -1   6   3     1111.91     1135.41     17.18 o 
   0   6   3     5957.39     6385.78     99.23 o 
   1   6   3     1108.13     1130.86     18.09 o 
   2   6   3      229.25      211.08      4.95 o 
   3   6   3     1197.96     1211.90     18.08 o 
   4   6   3     2282.42     2418.61     36.31 o 
   5   6   3      239.13      223.63      4.95 o 
   6   6   3      751.14      774.36     14.42 o 
   7   6   3       84.66       84.54      3.15 o 
   8   6   3      479.32      485.75     11.70 o 
   9   6   3       42.39       35.97      2.70 o 
  10   6   3      152.90      177.19      6.30 o 
  11   6   3       37.55       22.48      4.05 o 
  12   6   3       22.48       24.73      6.29 o 
  13   6   3       23.04       24.28     12.14 o 
  14   6   3       29.42       40.46     16.63 o 
 -14   7   3        4.54       -2.70      8.99 o 
 -13   7   3        8.31        2.70      8.54 o 
 -12   7   3       35.13       35.97      9.89 o 
 -11   7   3       74.69       70.59     10.79 o 
 -10   7   3       22.92       20.68      2.70 o 
  -9   7   3      448.77      427.13     14.40 o 
  -8   7   3      102.78      112.42      4.05 o 
  -7   7   3      204.15      190.28      5.40 o 
  -6   7   3      294.87      298.34      6.30 o 
  -5   7   3       27.69       31.02      2.25 o 
  -4   7   3      603.74      561.00      9.46 o 
  -3   7   3     2720.54     2754.06     43.19 o 
  -2   7   3      342.69      363.79      7.20 o 
  -1   7   3     1312.96     1453.13     23.07 o 
   0   7   3        0.06       -1.80      1.80 o 
   1   7   3     1314.39     1476.65     25.78 o 
   2   7   3      339.55      372.79      7.20 o 
   3   7   3     2717.82     2773.58     45.92 o 
   4   7   3      597.40      560.54      9.91 o 
   5   7   3       27.96       31.47      2.25 o 
   6   7   3      300.77      306.45      7.20 o 
   7   7   3      204.86      213.67      6.75 o 
   8   7   3      101.97      103.43      3.60 o 
   9   7   3      452.16      418.13     14.40 o 
  10   7   3       22.54       18.88      2.70 o 
  11   7   3       74.07       69.24      7.64 o 
  12   7   3       35.04       17.08      7.19 o 
  13   7   3        8.44       -2.70     10.79 o 
  14   7   3        4.62        9.89     11.69 o 
 -13   8   3       16.94        1.35      8.09 o 
 -12   8   3        5.36        9.44      8.99 o 
 -11   8   3       37.64       39.11      6.74 o 
 -10   8   3       34.64       23.83      4.05 o 
  -9   8   3       36.38       28.77      3.15 o 
  -8   8   3      155.13      135.37      5.85 o 
  -7   8   3      374.73      343.83      8.10 o 
  -6   8   3      100.63       92.64      3.15 o 
  -5   8   3      297.45      269.55      6.75 o 
  -4   8   3      614.08      625.80     13.52 o 
  -3   8   3      746.36      655.95     13.52 o 
  -2   8   3      699.10      754.19     13.07 o 
  -1   8   3     1840.41     1786.82     29.44 o 
   0   8   3     3792.36     3716.89     60.72 o 
   1   8   3     1872.95     1844.13     29.90 o 
   2   8   3      694.66      752.82     12.62 o 
   3   8   3      752.65      640.63     14.43 o 
   4   8   3      614.25      624.90     12.62 o 
   5   8   3      310.14      278.56      7.20 o 
   6   8   3      100.62       95.34      4.05 o 
   7   8   3      381.94      347.44     10.35 o 
   8   8   3      158.38      141.22      6.30 o 
   9   8   3       37.51       30.12      2.70 o 
  10   8   3       35.77       24.28      4.05 o 
  11   8   3       39.23       44.51      6.29 o 
  12   8   3        5.02       17.08      8.09 o 
  13   8   3       16.98       11.69     10.34 o 
 -13   9   3       63.53       89.02     23.38 o 
 -12   9   3       24.53       22.48      6.29 o 
 -11   9   3       95.64       81.39     10.79 o 
 -10   9   3       70.41       66.99      7.19 o 
  -9   9   3       56.20       69.69      5.40 o 
  -8   9   3      281.75      296.92     11.25 o 
  -7   9   3        7.47       15.29      2.25 o 
  -6   9   3       69.67       87.23      3.60 o 
  -5   9   3       26.19       27.87      2.70 o 
  -4   9   3       34.62       32.37      2.70 o 
  -3   9   3      196.43      196.59      5.85 o 
  -2   9   3      313.52      306.94      7.65 o 
  -1   9   3     1833.79     1848.83     35.75 o 
   0   9   3      180.66      184.89      6.30 o 
   1   9   3     1827.87     1812.13     37.11 o 
   2   9   3      319.28      316.40      8.55 o 
   3   9   3      199.71      205.59      6.30 o 
   4   9   3       35.29       35.97      3.15 o 
   5   9   3       25.35       26.98      2.70 o 
   6   9   3       71.61       90.83      4.50 o 
   7   9   3        6.82       15.29      3.15 o 
   8   9   3      287.10      310.87     13.50 o 
   9   9   3       55.14       67.89      5.40 o 
  10   9   3       68.81       61.15      6.74 o 
  11   9   3       96.26       95.78     11.24 o 
  12   9   3       24.80       39.56     10.79 o 
  13   9   3       62.83       59.80     20.68 o 
 -12  10   3       13.72       14.39      6.29 o 
 -11  10   3       48.54       54.85      9.44 o 
 -10  10   3      132.25      134.91     14.39 o 
  -9  10   3      176.18      178.10     11.69 o 
  -8  10   3       89.80       96.68      6.74 o 
  -7  10   3      197.59      174.97      7.65 o 
  -6  10   3      609.48      647.10     16.21 o 
  -5  10   3     1017.69      973.47     25.70 o 
  -4  10   3      756.07      797.55     22.08 o 
  -3  10   3      135.98      143.47      5.40 o 
  -2  10   3     1115.60     1121.70     27.07 o 
  -1  10   3      248.43      234.86      7.65 o 
   0  10   3     4507.27     5016.02    124.13 o 
   1  10   3      242.25      226.31      6.75 o 
   2  10   3     1118.44     1176.31     27.52 o 
   3  10   3      135.98      135.37      5.40 o 
   4  10   3      754.57      774.57     23.43 o 
   5  10   3     1024.88     1001.00     31.56 o 
   6  10   3      608.26      629.09     18.46 o 
   7  10   3      199.10      197.91     10.35 o 
   8  10   3       89.65       99.82      8.09 o 
   9  10   3      176.75      191.59     12.59 o 
  10  10   3      133.03      131.31     11.24 o 
  11  10   3       48.31       49.01     10.79 o 
  12  10   3       13.66        4.50      8.54 o 
 -12  11   3       66.55       63.40     15.29 o 
 -11  11   3       16.22       17.53      7.64 o 
 -10  11   3      118.11      138.05     17.09 o 
  -9  11   3       31.08       19.33      4.95 o 
  -8  11   3      219.47      239.74     16.19 o 
  -7  11   3       66.94       62.95      4.95 o 
  -6  11   3      298.53      311.79     12.15 o 
  -5  11   3      620.39      625.95     20.71 o 
  -4  11   3       38.03       27.43      3.60 o 
  -3  11   3        9.45        7.19      2.70 o 
  -2  11   3      146.40      148.42      6.75 o 
  -1  11   3      410.87      396.56     12.15 o 
   0  11   3      840.14      890.19     22.54 o 
   1  11   3      412.68      401.52     11.25 o 
   2  11   3      150.21      160.56      6.30 o 
   3  11   3        9.32        8.54      3.15 o 
   4  11   3       41.48       36.42      3.60 o 
   5  11   3      614.37      621.88     22.07 o 
   6  11   3      305.87      310.44     16.20 o 
   7  11   3       66.33       64.75      5.85 o 
   8  11   3      216.72      234.34     18.44 o 
   9  11   3       32.04       19.33      4.50 o 
  10  11   3      119.01      130.85     13.94 o 
  11  11   3       16.38       13.94      5.39 o 
  12  11   3       65.58       60.70     17.53 o 
 -11  12   3        1.51       -2.25      7.19 o 
 -10  12   3      100.42      111.96     17.09 o 
  -9  12   3       27.52       25.63      6.29 o 
  -8  12   3      198.18      227.58     17.99 o 
  -7  12   3      490.12      531.55     32.86 o 
  -6  12   3       42.71       37.32      4.95 o 
  -5  12   3      210.00      210.96     10.80 o 
  -4  12   3       25.62       15.29      4.05 o 
  -3  12   3      334.41      314.08     12.15 o 
  -2  12   3       13.63       10.79      3.60 o 
  -1  12   3      380.28      395.59     15.75 o 
   0  12   3     1445.56     1424.26     43.79 o 
   1  12   3      375.02      382.53     15.30 o 
   2  12   3       13.79        7.19      4.05 o 
   3  12   3      330.98      334.78     16.20 o 
   4  12   3       25.57       19.33      5.40 o 
   5  12   3      208.56      216.80     13.49 o 
   6  12   3       41.43       36.87      5.84 o 
   7  12   3      491.70      514.00     39.16 o 
   8  12   3      198.73      236.12     22.49 o 
   9  12   3       28.52       35.97      6.74 o 
  10  12   3       98.93       96.67     12.59 o 
  11  12   3        1.57       -0.45      7.19 o 
 -11  13   3       25.16       26.08     10.34 o 
 -10  13   3       27.05       45.86     11.69 o 
  -9  13   3       32.20       38.66      8.54 o 
  -8  13   3      275.31      295.54     26.09 o 
  -7  13   3       11.77        6.74      5.39 o 
  -6  13   3        6.54       -1.80      4.50 o 
  -5  13   3      348.56      359.05     22.95 o 
  -4  13   3       36.69       16.64      4.50 o 
  -3  13   3       73.85       71.04      7.64 o 
  -2  13   3      275.23      257.78     14.85 o 
  -1  13   3      223.83      241.11     13.04 o 
   0  13   3        1.42       -4.05      4.05 o 
   1  13   3      224.92      209.17     11.70 o 
   2  13   3      270.72      255.98     13.50 o 
   3  13   3       73.41       84.53      6.74 o 
   4  13   3       36.52       38.22      6.74 o 
   5  13   3      347.41      358.60     22.05 o 
   6  13   3        6.36        1.35      4.05 o 
   7  13   3       12.01        9.44      6.74 o 
   8  13   3      275.73      291.49     33.29 o 
   9  13   3       32.76       45.41      9.44 o 
  10  13   3       26.94       23.83      8.09 o 
  11  13   3       25.54       17.98      8.54 o 
 -10  14   3       42.01       46.76     13.04 o 
  -9  14   3       75.27       72.84     13.94 o 
  -8  14   3       16.25       25.18      7.64 o 
  -7  14   3       89.97      104.32     12.14 o 
  -6  14   3       57.28       50.81      8.09 o 
  -5  14   3      118.24      132.21     13.04 o 
  -4  14   3        8.80       10.34      7.19 o 
  -3  14   3      486.99      574.77     48.16 o 
  -2  14   3      174.42      210.93     20.69 o 
  -1  14   3      319.05      358.58     19.80 o 
   0  14   3        7.10       16.63      4.95 o 
   1  14   3      320.15      318.54     18.45 o 
   2  14   3      175.38      179.00     14.84 o 
   3  14   3      485.63      552.26     37.36 o 
   4  14   3        9.17       13.94      4.95 o 
   5  14   3      119.58      124.11     11.24 o 
   6  14   3       58.32       54.40      8.09 o 
   7  14   3       90.13      100.72     13.49 o 
   8  14   3       16.52       21.58      8.54 o 
   9  14   3       73.34       70.59     13.04 o 
  10  14   3       42.63       43.16     13.49 o 
  -9  15   3       28.04       36.42     13.04 o 
  -8  15   3       49.46       38.67      8.99 o 
  -7  15   3      110.27      100.27     13.04 o 
  -6  15   3       19.18       15.29      6.29 o 
  -5  15   3      105.06      132.20     17.09 o 
  -4  15   3       88.53       62.50     11.69 o 
  -3  15   3        7.07       15.29      5.84 o 
  -2  15   3      144.23      193.37     17.09 o 
  -1  15   3       11.27        7.19      6.74 o 
   0  15   3       29.71       23.38      5.84 o 
   1  15   3       11.47       11.24      6.29 o 
   2  15   3      143.80      191.58     16.64 o 
   3  15   3        6.92        4.95      5.84 o 
   4  15   3       89.06       78.24     11.69 o 
   5  15   3      103.47      116.46     13.49 o 
   6  15   3       19.70       28.77      6.74 o 
   7  15   3      108.50      104.77     15.74 o 
   8  15   3       50.70       41.36     13.04 o 
   9  15   3       27.45       22.93      9.44 o 
  -8  16   3       39.80       42.26     15.29 o 
  -7  16   3       30.97       35.52     11.24 o 
  -6  16   3        5.76       13.49      6.74 o 
  -5  16   3       13.94       21.13      8.54 o 
  -4  16   3      105.38      105.67     15.29 o 
  -3  16   3       27.97       31.02      9.44 o 
  -2  16   3        2.74        3.15      5.84 o 
  -1  16   3       34.00       30.12      7.19 o 
   0  16   3       58.57       57.55      9.89 o 
   1  16   3       33.64       29.67      7.64 o 
   2  16   3        2.79        4.50      6.29 o 
   3  16   3       28.51        6.74      6.29 o 
   4  16   3      105.24      106.12     14.84 o 
   5  16   3       14.13       12.59      5.84 o 
   6  16   3        5.84        4.95      8.09 o 
   7  16   3       30.66       36.42     11.69 o 
   8  16   3       40.09       32.82     12.59 o 
  -7  17   3       23.24       33.27     14.84 o 
  -6  17   3        4.84       -3.60      7.19 o 
  -5  17   3       61.34       56.65     13.94 o 
  -4  17   3       31.78       27.42      8.54 o 
  -3  17   3        7.82       21.13      8.99 o 
  -2  17   3      141.03      178.08     25.18 o 
  -1  17   3        9.28        1.80      8.99 o 
   0  17   3       40.57       54.85     11.24 o 
   1  17   3        9.47        4.50      6.29 o 
   2  17   3      140.03      169.98     23.83 o 
   3  17   3        7.76        7.19      8.54 o 
   4  17   3       30.75       18.43      8.09 o 
   5  17   3       61.31       65.64     13.49 o 
   6  17   3        5.07       10.34      8.99 o 
   7  17   3       22.92       22.03     14.84 o 
  -5  18   3        4.56       -2.25      9.89 o 
  -4  18   3        3.01       -2.70      8.09 o 
  -3  18   3       28.42        5.39      8.09 o 
  -2  18   3       41.13       52.15     12.14 o 
  -1  18   3       53.55       79.13     14.84 o 
   0  18   3       16.70       33.27     11.24 o 
   1  18   3       53.11       35.52      9.89 o 
   2  18   3       40.88       60.25     13.04 o 
   3  18   3       28.14       -5.84     10.79 o 
   4  18   3        2.86       -3.15      8.99 o 
   5  18   3        4.75      -11.24     11.24 o 
  -2  19   3        7.98       -3.15     10.34 o 
  -1  19   3       32.73       30.57     14.39 o 
   0  19   3       21.90       25.63     11.69 o 
   1  19   3       32.61       41.36     15.29 o 
   2  19   3        7.88       12.59     16.63 o 
   0   0   4      674.08      680.16     22.67 o 
   2   0   4     6481.68     5994.96    104.66 o 
   3   0   4     6549.34     6200.60     90.82 o 
   4   0   4     2152.27     2023.14     24.58 o 
   5   0   4       77.12      135.37      2.70 o 
   6   0   4     1047.73     1086.43     15.35 o 
   7   0   4      679.84      742.74     12.62 o 
   8   0   4      371.19      374.04      7.65 o 
   9   0   4       17.15       18.43      1.80 o 
  10   0   4      905.66      932.43     24.34 o 
  11   0   4      498.03      528.44     22.96 o 
  12   0   4        5.95        4.95      5.39 o 
  13   0   4       25.22       31.47      8.09 o 
  14   0   4       70.89       58.90     13.94 o 
  15   0   4      138.35      136.70     40.92 o 
 -15   1   4       18.24        7.64     13.94 o 
 -14   1   4       69.59       75.99     14.84 o 
 -13   1   4        5.99       -0.45      5.39 o 
 -12   1   4       34.87       39.11      8.09 o 
 -11   1   4       89.08       71.94      6.30 o 
 -10   1   4      292.58      300.54     10.35 o 
  -9   1   4      341.89      337.96      8.10 o 
  -8   1   4      198.51      186.69      4.95 o 
  -7   1   4       75.32       80.49      2.70 o 
  -6   1   4      461.38      441.87      6.76 o 
  -5   1   4     2329.59     2395.60     35.01 o 
  -4   1   4     8454.95     8785.92    150.32 o 
  -3   1   4     2264.08     2069.13     31.52 o 
  -2   1   4     2228.02     2156.73     33.92 o 
  -1   1   4      274.97      276.86      4.06 o 
   0   1   4     5621.02     5429.15     81.90 o 
   1   1   4      278.93      291.75      4.51 o 
   2   1   4     2202.94     2094.40     29.79 o 
   3   1   4     2265.99     2060.02     24.21 o 
   4   1   4     8438.73     8763.02    118.27 o 
   5   1   4     2345.98     2403.52     27.74 o 
   6   1   4      463.15      449.53      6.31 o 
   7   1   4       72.65       80.04      2.70 o 
   8   1   4      198.08      194.33      4.50 o 
   9   1   4      347.38      351.02      9.00 o 
  10   1   4      294.53      280.30     12.15 o 
  11   1   4       88.93       90.38      6.30 o 
  12   1   4       35.36       41.36      7.19 o 
  13   1   4        5.81       10.34      6.29 o 
  14   1   4       69.93       64.75     14.39 o 
  15   1   4       17.74       10.34     15.29 o 
 -15   2   4       20.41       19.78     13.94 o 
 -14   2   4       20.62       13.94      9.44 o 
 -13   2   4      112.95      131.75     18.89 o 
 -12   2   4       41.59       40.01      8.09 o 
 -11   2   4      115.46      100.73      6.75 o 
 -10   2   4      478.65      493.80     15.75 o 
  -9   2   4      125.63      143.46      5.40 o 
  -8   2   4      522.10      512.46     11.26 o 
  -7   2   4      234.65      271.31      5.85 o 
  -6   2   4     1096.90     1122.64     16.71 o 
  -5   2   4     5751.79     5751.39     75.72 o 
  -4   2   4     1925.75     2169.64     31.81 o 
  -3   2   4     6915.28     6862.48    103.86 o 
  -2   2   4       70.56       71.52      1.35 o 
  -1   2   4    15566.77    15525.02    484.29 o 
   0   2   4      938.75      816.01     12.25 o 
   1   2   4    15644.77    15649.17    558.33 o 
   2   2   4       72.54       69.27      1.35 o 
   3   2   4     6853.76     6820.90     93.48 o 
   4   2   4     1916.96     2148.18     26.81 o 
   5   2   4     5722.43     5658.76     73.40 o 
   6   2   4     1104.60     1132.61     13.55 o 
   7   2   4      227.89      262.76      4.95 o 
   8   2   4      519.45      515.61     12.16 o 
   9   2   4      129.47      125.47      4.95 o 
  10   2   4      475.15      498.75     20.26 o 
  11   2   4      117.17      109.27      9.44 o 
  12   2   4       40.24       51.70      8.54 o 
  13   2   4      113.44      116.01     14.84 o 
  14   2   4       21.29       22.48     11.69 o 
  15   2   4       20.45        3.15     15.29 o 
 -14   3   4       49.14       43.61     12.14 o 
 -13   3   4        2.39       -6.29      6.29 o 
 -12   3   4      284.11      320.74     29.69 o 
 -11   3   4      287.53      304.12     17.10 o 
 -10   3   4       42.80       37.77      2.70 o 
  -9   3   4      766.57      804.69     22.08 o 
  -8   3   4      302.46      327.59      7.20 o 
  -7   3   4      867.31      845.96     15.78 o 
  -6   3   4      114.96      117.39      2.70 o 
  -5   3   4      650.64      647.47      8.57 o 
  -4   3   4     3444.32     3709.95     45.76 o 
  -3   3   4     1653.91     1588.42     21.34 o 
  -2   3   4     3266.08     3010.61     40.01 o 
  -1   3   4     8848.60     8909.45    144.64 o 
   0   3   4    19684.72    20775.41    671.55 o 
   1   3   4     8826.60     8825.91    132.12 o 
   2   3   4     3338.53     3081.12     43.71 o 
   3   3   4     1649.19     1588.37     21.34 o 
   4   3   4     3512.12     3749.22     49.44 o 
   5   3   4      657.20      661.47      9.47 o 
   6   3   4      111.79      117.84      2.70 o 
   7   3   4      866.06      840.54     13.08 o 
   8   3   4      310.95      356.85      7.20 o 
   9   3   4      765.76      816.86     21.18 o 
  10   3   4       40.34       30.57      2.70 o 
  11   3   4      286.86      283.87     18.89 o 
  12   3   4      284.94      326.59     33.74 o 
  13   3   4        2.37        1.80      7.19 o 
  14   3   4       48.36       36.42     12.59 o 
 -14   4   4       82.13       78.24     16.19 o 
 -13   4   4       47.12       42.71      8.99 o 
 -12   4   4      143.09      171.79     17.09 o 
 -11   4   4       95.95       98.03      6.74 o 
 -10   4   4      342.71      325.77     15.30 o 
  -9   4   4     1096.94     1161.67     25.70 o 
  -8   4   4      917.71      930.08     18.48 o 
  -7   4   4       26.61       25.63      1.80 o 
  -6   4   4      790.87      761.59     10.82 o 
  -5   4   4     1799.84     1894.98     24.01 o 
  -4   4   4      176.11      207.87      3.60 o 
  -3   4   4     2436.49     2476.08     34.62 o 
  -2   4   4     3031.58     2965.39     38.93 o 
  -1   4   4      652.33      617.72     10.39 o 
   0   4   4     3663.02     3482.02     50.25 o 
   1   4   4      667.66      628.62     10.39 o 
   2   4   4     3041.12     2921.59     41.22 o 
   3   4   4     2418.43     2469.92     33.25 o 
   4   4   4      181.08      206.53      3.60 o 
   5   4   4     1808.54     1911.81     25.82 o 
   6   4   4      790.14      751.67     11.27 o 
   7   4   4       25.84       27.43      1.80 o 
   8   4   4      915.11      926.91     14.88 o 
   9   4   4     1088.71     1146.76     24.35 o 
  10   4   4      346.78      361.77     14.85 o 
  11   4   4       97.85      101.17      7.64 o 
  12   4   4      144.12      154.70     17.54 o 
  13   4   4       46.55       32.37      8.54 o 
  14   4   4       83.48       70.59     21.58 o 
 -14   5   4       20.25       20.23      8.99 o 
 -13   5   4       35.42       42.26      8.54 o 
 -12   5   4       21.34       34.62      7.64 o 
 -11   5   4       51.03       62.05      6.29 o 
 -10   5   4       49.95       54.40      3.60 o 
  -9   5   4       20.40       15.29      2.25 o 
  -8   5   4      372.13      349.25      8.55 o 
  -7   5   4      119.42      103.89      3.15 o 
  -6   5   4      181.13      169.59      4.05 o 
  -5   5   4      535.75      541.98      8.11 o 
  -4   5   4      127.08      121.90      2.70 o 
  -3   5   4      164.46      164.67      3.15 o 
  -2   5   4     1853.39     1701.92     22.25 o 
  -1   5   4     6697.74     6884.45     97.56 o 
   0   5   4     8649.73     8409.68    125.14 o 
   1   5   4     6695.32     6856.35    110.16 o 
   2   5   4     1867.13     1741.56     24.98 o 
   3   5   4      161.30      157.47      3.60 o 
   4   5   4      129.80      122.35      3.15 o 
   5   5   4      536.27      532.52      8.11 o 
   6   5   4      180.56      161.50      4.05 o 
   7   5   4      121.13      106.59      3.15 o 
   8   5   4      368.65      353.74      8.55 o 
   9   5   4       19.36       19.78      1.80 o 
  10   5   4       49.73       58.00      3.15 o 
  11   5   4       49.91       66.99      6.74 o 
  12   5   4       21.29       13.94      4.95 o 
  13   5   4       34.98       22.93     12.14 o 
  14   5   4       20.17       22.48     13.04 o 
 -14   6   4       21.10        8.09      7.64 o 
 -13   6   4        4.59        5.84      7.19 o 
 -12   6   4       23.24       14.84     11.69 o 
 -11   6   4       14.01        9.89      4.95 o 
 -10   6   4      155.09      161.45      7.65 o 
  -9   6   4        0.67       -1.80      2.25 o 
  -8   6   4       91.66       97.13      4.05 o 
  -7   6   4     1580.78     1636.85     28.91 o 
  -6   6   4       77.67       62.95      2.25 o 
  -5   6   4     1337.02     1415.99     22.14 o 
  -4   6   4      691.45      682.57      9.92 o 
  -3   6   4      436.25      430.62      7.21 o 
  -2   6   4     5834.61     5904.72     83.17 o 
  -1   6   4     2793.00     2771.82     41.03 o 
   0   6   4     3202.06     3232.86     53.92 o 
   1   6   4     2740.01     2691.33     42.39 o 
   2   6   4     5815.35     5947.17     92.87 o 
   3   6   4      454.59      457.23      8.11 o 
   4   6   4      697.24      692.05     11.27 o 
   5   6   4     1315.55     1380.18     24.85 o 
   6   6   4       79.21       58.91      2.25 o 
   7   6   4     1573.26     1588.02     32.08 o 
   8   6   4       90.44      100.28      3.60 o 
   9   6   4        0.90        4.50      1.80 o 
  10   6   4      154.58      153.81      5.40 o 
  11   6   4       14.68        9.89      5.39 o 
  12   6   4       23.73       22.03      6.74 o 
  13   6   4        4.53        5.39      9.89 o 
  14   6   4       21.35       21.58     14.84 o 
 -14   7   4       15.08       12.59     10.79 o 
 -13   7   4        0.64        0.90      7.19 o 
 -12   7   4       25.42       11.69      7.19 o 
 -11   7   4       19.71        8.54      4.05 o 
 -10   7   4      232.20      246.95     15.29 o 
  -9   7   4       44.14       43.61      3.60 o 
  -8   7   4       21.57       26.08      2.25 o 
  -7   7   4      132.88      129.52      4.05 o 
  -6   7   4      777.51      752.66     13.52 o 
  -5   7   4      175.28      183.53      4.50 o 
  -4   7   4      514.44      481.06      9.46 o 
  -3   7   4      746.47      796.33     12.63 o 
  -2   7   4      555.08      579.96     10.36 o 
  -1   7   4     1725.84     1800.77     28.54 o 
   0   7   4      472.42      463.13      9.46 o 
   1   7   4     1722.66     1830.19     30.81 o 
   2   7   4      571.36      589.02     10.82 o 
   3   7   4      741.47      775.57     13.08 o 
   4   7   4      528.52      498.66      9.91 o 
   5   7   4      170.07      170.48      4.50 o 
   6   7   4      788.35      744.12     15.32 o 
   7   7   4      136.52      141.67      4.50 o 
   8   7   4       19.98       19.33      2.25 o 
   9   7   4       42.14       41.36      3.15 o 
  10   7   4      233.06      228.95     11.70 o 
  11   7   4       20.37       11.24      4.50 o 
  12   7   4       24.54       23.38      6.74 o 
  13   7   4        0.79        6.74      8.99 o 
  14   7   4       15.00       24.28     15.29 o 
 -13   8   4       20.80       24.28     11.69 o 
 -12   8   4       57.92       61.60     12.59 o 
 -11   8   4       47.35       39.57      6.29 o 
 -10   8   4      110.30      129.51      9.44 o 
  -9   8   4      322.36      312.70     13.50 o 
  -8   8   4      181.07      175.86      7.20 o 
  -7   8   4      384.37      422.60     11.25 o 
  -6   8   4      178.42      195.66      5.40 o 
  -5   8   4       20.88       21.13      2.25 o 
  -4   8   4     1524.58     1504.56     26.67 o 
  -3   8   4      197.71      179.05      5.85 o 
  -2   8   4      332.80      322.75      6.75 o 
  -1   8   4      235.23      277.19      6.30 o 
   0   8   4     1912.75     1974.77     33.52 o 
   1   8   4      236.48      301.49      7.20 o 
   2   8   4      333.64      329.50      6.75 o 
   3   8   4      198.90      188.50      5.40 o 
   4   8   4     1524.08     1503.20     29.83 o 
   5   8   4       20.96       17.98      2.25 o 
   6   8   4      175.08      188.91      5.40 o 
   7   8   4      383.14      398.29     11.25 o 
   8   8   4      177.67      178.56      7.20 o 
   9   8   4      322.82      333.84     12.60 o 
  10   8   4      108.28      120.51      8.99 o 
  11   8   4       47.87       41.36      5.84 o 
  12   8   4       58.19       63.40     13.49 o 
  13   8   4       21.30       28.32     11.69 o 
 -13   9   4       27.01       29.22     12.59 o 
 -12   9   4        8.66       14.84      5.84 o 
 -11   9   4        1.47        3.60      4.95 o 
 -10   9   4       14.07        4.05      4.05 o 
  -9   9   4      384.43      415.33     22.05 o 
  -8   9   4       51.59       47.21      3.60 o 
  -7   9   4      577.76      590.75     15.31 o 
  -6   9   4      570.46      603.40     14.41 o 
  -5   9   4      613.13      647.68     13.06 o 
  -4   9   4       16.70       16.63      2.25 o 
  -3   9   4      102.41       99.84      4.05 o 
  -2   9   4      305.39      335.28      8.10 o 
  -1   9   4      856.26      921.30     19.39 o 
   0   9   4      160.44      174.98      5.85 o 
   1   9   4      851.20      911.36     19.84 o 
   2   9   4      310.20      335.74      9.00 o 
   3   9   4      102.62      106.58      4.05 o 
   4   9   4       16.86       13.94      2.25 o 
   5   9   4      615.74      641.83     19.82 o 
   6   9   4      558.98      597.53     16.21 o 
   7   9   4      573.85      614.16     20.71 o 
   8   9   4       50.76       51.26      3.60 o 
   9   9   4      382.10      415.78     23.40 o 
  10   9   4       13.43       19.33      4.95 o 
  11   9   4        1.37        0.00      4.05 o 
  12   9   4        8.74        9.44     10.34 o 
  13   9   4       27.32       29.67     12.14 o 
 -12  10   4       23.55       19.78      7.19 o 
 -11  10   4       58.02       70.59     12.14 o 
 -10  10   4       10.07        5.39      5.39 o 
  -9  10   4      146.06      132.66     10.34 o 
  -8  10   4      225.52      221.30     12.59 o 
  -7  10   4      150.33      126.82      5.85 o 
  -6  10   4      154.62      158.31      5.85 o 
  -5  10   4      461.25      478.06     13.05 o 
  -4  10   4     1273.85     1267.22     31.14 o 
  -3  10   4       21.28       16.63      3.15 o 
  -2  10   4      129.94      137.62      4.95 o 
  -1  10   4      313.02      274.06      8.55 o 
   0  10   4     1025.70     1005.04     25.26 o 
   1  10   4      309.41      281.26      8.10 o 
   2  10   4      128.63      140.32      5.40 o 
   3  10   4       22.19       15.74      3.15 o 
   4  10   4     1264.77     1258.61     32.04 o 
   5  10   4      471.38      482.13     15.76 o 
   6  10   4      158.38      164.16      8.10 o 
   7  10   4      152.07      126.82      7.65 o 
   8  10   4      226.67      261.79     16.64 o 
   9  10   4      148.45      136.71     12.14 o 
  10  10   4        9.51       14.84      5.39 o 
  11  10   4       60.02       66.99      9.89 o 
  12  10   4       23.43       19.78     10.34 o 
 -12  11   4       12.13        6.29      7.19 o 
 -11  11   4       35.54       42.26     10.34 o 
 -10  11   4       15.53       25.63      8.09 o 
  -9  11   4        0.90        1.80      4.50 o 
  -8  11   4       36.11       25.18      4.50 o 
  -7  11   4      407.04      418.51     20.70 o 
  -6  11   4       40.86       36.42      3.60 o 
  -5  11   4      684.12      726.04     25.22 o 
  -4  11   4      264.20      252.39      9.00 o 
  -3  11   4      529.26      498.43     16.21 o 
  -2  11   4      134.70      125.48      5.40 o 
  -1  11   4      279.08      268.16     11.25 o 
   0  11   4      226.41      243.38      8.55 o 
   1  11   4      278.73      272.21      9.90 o 
   2  11   4      134.36      129.52      6.75 o 
   3  11   4      530.01      496.18     18.46 o 
   4  11   4      265.07      264.54      9.45 o 
   5  11   4      687.26      748.56     28.83 o 
   6  11   4       40.42       28.32      4.95 o 
   7  11   4      403.05      408.61     27.45 o 
   8  11   4       36.86       34.62      4.95 o 
   9  11   4        1.03        3.15      4.05 o 
  10  11   4       15.71       22.03      4.95 o 
  11  11   4       36.57       46.76     10.34 o 
  12  11   4       11.84       10.79      9.89 o 
 -11  12   4       24.18       32.37      8.99 o 
 -10  12   4      102.66      107.02     16.64 o 
  -9  12   4       46.03       40.46      7.64 o 
  -8  12   4      131.53      136.26     11.69 o 
  -7  12   4       15.45       19.33      4.05 o 
  -6  12   4       77.79       64.30      5.85 o 
  -5  12   4      238.26      215.47      9.45 o 
  -4  12   4      143.01      131.77      6.75 o 
  -3  12   4      121.74      105.23      5.85 o 
  -2  12   4      333.11      319.48     12.60 o 
  -1  12   4      126.05      119.62      6.75 o 
   0  12   4      343.53      354.15     13.50 o 
   1  12   4      131.58      121.43      6.75 o 
   2  12   4      332.81      317.23     13.50 o 
   3  12   4      126.57      125.02      8.09 o 
   4  12   4      144.16      141.21      7.65 o 
   5  12   4      243.01      225.37     13.50 o 
   6  12   4       77.44       82.28      6.74 o 
   7  12   4       15.92       13.04      5.39 o 
   8  12   4      130.06      126.81     11.69 o 
   9  12   4       45.19       35.52      6.74 o 
  10  12   4      103.68      138.04     19.34 o 
  11  12   4       24.84       25.18      7.19 o 
 -11  13   4        6.61       17.98      9.44 o 
 -10  13   4        6.38        9.44      8.54 o 
  -9  13   4       33.00       26.08      7.19 o 
  -8  13   4      132.10      138.50     17.09 o 
  -7  13   4      109.41      124.56     11.24 o 
  -6  13   4       66.87       63.40      6.74 o 
  -5  13   4      276.67      265.87     17.54 o 
  -4  13   4      169.17      176.30      8.99 o 
  -3  13   4        8.46       -0.45      4.50 o 
  -2  13   4       33.66       35.52      5.40 o 
  -1  13   4      146.96      178.09     10.79 o 
   0  13   4      242.95      257.31     15.29 o 
   1  13   4      148.16      148.86      8.99 o 
   2  13   4       32.36       28.32      4.50 o 
   3  13   4        9.03        3.15      4.50 o 
   4  13   4      166.70      174.05      9.44 o 
   5  13   4      275.98      265.87     17.54 o 
   6  13   4       69.05       61.15      6.29 o 
   7  13   4      110.18      138.05     13.94 o 
   8  13   4      131.04      134.01     14.84 o 
   9  13   4       32.12       31.47      8.54 o 
  10  13   4        6.49        1.80      6.29 o 
  11  13   4        6.41       28.77     10.34 o 
 -10  14   4       74.31       86.33     19.78 o 
  -9  14   4       59.81       55.30     12.14 o 
  -8  14   4       68.67       58.45     10.34 o 
  -7  14   4       11.25       19.33      5.39 o 
  -6  14   4       48.97       53.05      8.09 o 
  -5  14   4       43.96       43.61      7.19 o 
  -4  14   4      322.62      323.48     25.64 o 
  -3  14   4      116.42       87.69     11.24 o 
  -2  14   4      177.62      193.39     18.89 o 
  -1  14   4      136.47      140.31     13.94 o 
   0  14   4      126.74      119.17     10.34 o 
   1  14   4      136.39      141.21     12.14 o 
   2  14   4      177.20      187.55     16.19 o 
   3  14   4      116.58       93.08      9.44 o 
   4  14   4      324.56      313.13     20.25 o 
   5  14   4       43.98       44.06      5.84 o 
   6  14   4       48.69       46.31      6.74 o 
   7  14   4       11.14        1.80      6.29 o 
   8  14   4       68.33       51.26      8.54 o 
   9  14   4       60.28       40.91     10.34 o 
  10  14   4       75.27       86.78     22.03 o 
  -9  15   4       48.30       36.42     11.24 o 
  -8  15   4       18.02       18.43      7.64 o 
  -7  15   4       21.48       19.78      6.74 o 
  -6  15   4        2.53       -1.35      5.84 o 
  -5  15   4       30.37       35.52      8.09 o 
  -4  15   4       99.81      110.62     13.49 o 
  -3  15   4       66.88       49.91      9.44 o 
  -2  15   4       13.28       24.73      6.74 o 
  -1  15   4        6.41        3.60      5.84 o 
   0  15   4       16.17        7.19      6.29 o 
   1  15   4        6.63        5.84      4.95 o 
   2  15   4       12.68       25.63      5.84 o 
   3  15   4       67.26       71.04      9.44 o 
   4  15   4       98.96      118.71     12.14 o 
   5  15   4       30.60       35.52      6.74 o 
   6  15   4        2.27        1.80      5.39 o 
   7  15   4       21.42       17.53      7.19 o 
   8  15   4       18.11       10.79      8.99 o 
   9  15   4       48.49       46.76     14.39 o 
  -8  16   4       32.52       25.63     12.14 o 
  -7  16   4       23.92       26.97      8.99 o 
  -6  16   4        3.18        1.80      7.64 o 
  -5  16   4       47.85       55.30     12.59 o 
  -4  16   4       53.32       51.70     10.34 o 
  -3  16   4       19.86       22.48      6.29 o 
  -2  16   4       36.42       25.18      7.64 o 
  -1  16   4       66.12       75.99      9.89 o 
   0  16   4       52.91       60.70      9.44 o 
   1  16   4       65.92       55.75      8.99 o 
   2  16   4       35.97       32.37      8.99 o 
   3  16   4       19.33       11.69      8.09 o 
   4  16   4       52.65       50.81      8.54 o 
   5  16   4       49.35       21.58      9.44 o 
   6  16   4        3.33        6.29      6.74 o 
   7  16   4       23.70       21.13      8.09 o 
   8  16   4       33.30       23.38     11.24 o 
  -7  17   4      142.33      182.12     42.72 o 
  -6  17   4        4.04       -5.84      9.44 o 
  -5  17   4      110.35       91.73     16.19 o 
  -4  17   4        2.71        8.99      6.74 o 
  -3  17   4      126.58      108.82     15.29 o 
  -2  17   4       38.96       42.26     10.79 o 
  -1  17   4        2.24       -8.99      8.99 o 
   0  17   4        0.83       15.28      7.64 o 
   1  17   4        2.26       16.18      8.99 o 
   2  17   4       38.80       40.91      9.89 o 
   3  17   4      127.11      114.67     17.54 o 
   4  17   4        2.70       -1.35      8.99 o 
   5  17   4      110.29      113.31     18.89 o 
   6  17   4        3.92       -1.35      7.19 o 
   7  17   4      141.24      162.33     65.65 o 
  -5  18   4       28.82       21.13     12.14 o 
  -4  18   4       23.41       21.58      8.54 o 
  -3  18   4       27.56       23.83     11.69 o 
  -2  18   4       18.14       17.08      9.89 o 
  -1  18   4       26.66        9.89      7.64 o 
   0  18   4       69.30       68.34     13.49 o 
   1  18   4       26.65       17.98      8.99 o 
   2  18   4       18.09       27.42     12.14 o 
   3  18   4       27.81       24.28      9.44 o 
   4  18   4       23.30       30.12     10.79 o 
   5  18   4       29.22       24.73     13.04 o 
  -1  19   4       26.56       33.72     12.14 o 
   0  19   4        0.22        4.05      8.99 o 
   1  19   4       26.26       -3.60     13.94 o 
   1   0   5       23.49       24.73      1.35 o 
   2   0   5      657.01      466.87      7.23 o 
   3   0   5     2084.02     2076.26     31.91 o 
   4   0   5     1067.91     1060.96     15.38 o 
   5   0   5       39.53       58.45      1.35 o 
   6   0   5     1701.74     1788.19     21.73 o 
   7   0   5      513.55      486.88      9.91 o 
   8   0   5      358.91      340.26      7.20 o 
   9   0   5       19.53       12.59      1.80 o 
  10   0   5       10.82       12.14      2.25 o 
  11   0   5        9.70        5.84      2.25 o 
  12   0   5        3.93        3.60      6.29 o 
  13   0   5       60.56       66.09     12.14 o 
  14   0   5       28.27       24.73     12.59 o 
  15   0   5       68.29       58.90     23.38 o 
 -15   1   5       75.31       68.34     25.18 o 
 -14   1   5       52.07       55.75     17.53 o 
 -13   1   5       96.87      112.86     16.64 o 
 -12   1   5       35.50       23.38      5.84 o 
 -11   1   5       60.57       47.66      4.05 o 
 -10   1   5      318.53      299.21     10.80 o 
  -9   1   5      320.45      311.39      9.00 o 
  -8   1   5      148.41      140.33      4.05 o 
  -7   1   5      268.84      283.50      6.30 o 
  -6   1   5     1564.48     1505.69     22.17 o 
  -5   1   5       71.30       56.66      2.25 o 
  -4   1   5      708.36      771.30     11.73 o 
  -3   1   5      153.64      127.35      2.25 o 
  -2   1   5      377.98      386.87      7.21 o 
  -1   1   5     2514.53     2349.57     34.03 o 
   0   1   5      542.93      431.17      6.78 o 
   1   1   5     2494.05     2325.69     37.24 o 
   2   1   5      358.09      369.23      5.86 o 
   3   1   5      155.17      131.85      2.25 o 
   4   1   5      683.40      736.45      9.48 o 
   5   1   5       67.00       49.92      1.35 o 
   6   1   5     1584.61     1534.78     17.65 o 
   7   1   5      277.68      288.90      5.40 o 
   8   1   5      154.88      148.43      3.60 o 
   9   1   5      324.08      326.69      8.55 o 
  10   1   5      316.29      315.41     11.70 o 
  11   1   5       60.38       53.95      4.95 o 
  12   1   5       34.35       37.32      6.29 o 
  13   1   5       97.57      108.82     13.94 o 
  14   1   5       52.55       49.91     15.29 o 
  15   1   5       75.56       84.53     26.98 o 
 -14   2   5       19.89       32.37     16.18 o 
 -13   2   5       42.91       35.07      9.44 o 
 -12   2   5      159.33      171.34     17.09 o 
 -11   2   5       22.96       19.33      2.70 o 
 -10   2   5      221.67      193.87      7.65 o 
  -9   2   5     1290.75     1337.49     29.33 o 
  -8   2   5      278.80      290.22      7.20 o 
  -7   2   5      304.63      300.18      6.30 o 
  -6   2   5     1340.63     1271.40     18.53 o 
  -5   2   5     1448.17     1501.07     20.82 o 
  -4   2   5     1289.08     1298.61     18.56 o 
  -3   2   5     4216.13     4203.97     60.89 o 
  -2   2   5     2573.83     2484.48     36.64 o 
  -1   2   5     1032.77     1009.30     15.42 o 
   0   2   5     2054.32     1775.50     25.17 o 
   1   2   5     1033.48     1013.84     14.96 o 
   2   2   5     2536.22     2472.83     35.25 o 
   3   2   5     4250.61     4198.37     55.82 o 
   4   2   5     1297.63     1327.19     15.84 o 
   5   2   5     1430.07     1474.70     18.55 o 
   6   2   5     1325.98     1252.34     14.46 o 
   7   2   5      296.17      298.82      5.85 o 
   8   2   5      271.14      290.67      6.75 o 
   9   2   5     1276.22     1259.83     31.59 o 
  10   2   5      226.08      208.72      9.45 o 
  11   2   5       22.40       24.28      2.70 o 
  12   2   5      160.86      182.59     17.54 o 
  13   2   5       42.93       41.81      8.99 o 
  14   2   5       20.21       42.26     15.29 o 
 -14   3   5        8.66        2.25      7.64 o 
 -13   3   5      109.70      121.86     16.19 o 
 -12   3   5       70.87       79.58     10.34 o 
 -11   3   5      154.67      142.11      8.99 o 
 -10   3   5       14.14        7.19      3.15 o 
  -9   3   5      771.05      794.32     20.27 o 
  -8   3   5      306.11      301.49      6.75 o 
  -7   3   5      215.10      213.70      4.95 o 
  -6   3   5      125.16      114.69      3.15 o 
  -5   3   5      432.07      355.82      5.40 o 
  -4   3   5     1682.14     1790.27     22.67 o 
  -3   3   5     2047.55     1900.37     25.02 o 
  -2   3   5     3849.23     3598.26     46.55 o 
  -1   3   5      697.71      704.42      9.94 o 
   0   3   5     3402.75     3219.36     46.10 o 
   1   3   5      697.89      707.58     10.39 o 
   2   3   5     3838.67     3591.11     46.08 o 
   3   3   5     2060.28     1915.98     25.47 o 
   4   3   5     1691.26     1776.30     24.03 o 
   5   3   5      437.26      364.84      5.86 o 
   6   3   5      127.99      121.89      2.70 o 
   7   3   5      214.03      209.20      4.05 o 
   8   3   5      305.13      299.69      7.20 o 
   9   3   5      763.79      760.96     23.43 o 
  10   3   5       14.95       11.24      2.25 o 
  11   3   5      156.39      155.16     10.79 o 
  12   3   5       71.49       77.34      9.44 o 
  13   3   5      108.12      128.15     23.38 o 
  14   3   5        8.40        8.54     10.34 o 
 -14   4   5       30.99       20.23      8.54 o 
 -13   4   5       28.23       35.52      8.99 o 
 -12   4   5        6.52        4.50      5.84 o 
 -11   4   5       22.88       17.98      3.60 o 
 -10   4   5      112.10      110.17      5.85 o 
  -9   4   5      158.62      163.26      5.40 o 
  -8   4   5      200.16      221.32      5.85 o 
  -7   4   5      125.81      126.83      3.60 o 
  -6   4   5     1856.64     1907.99     29.42 o 
  -5   4   5      582.89      593.96      7.66 o 
  -4   4   5     1025.26     1099.93     15.36 o 
  -3   4   5      693.56      760.72     11.28 o 
  -2   4   5     1619.60     1587.44     20.42 o 
  -1   4   5      480.84      473.02      6.76 o 
   0   4   5     4741.61     4963.47     72.27 o 
   1   4   5      461.64      455.38      6.76 o 
   2   4   5     1611.30     1568.30     22.69 o 
   3   4   5      674.78      745.31     11.28 o 
   4   4   5     1006.76     1084.48     16.26 o 
   5   4   5      581.71      601.61      8.56 o 
   6   4   5     1848.90     1904.31     30.33 o 
   7   4   5      127.10      127.73      3.15 o 
   8   4   5      199.23      216.82      5.40 o 
   9   4   5      156.79      165.06      5.40 o 
  10   4   5      110.48      115.12      5.85 o 
  11   4   5       22.01       17.53      3.15 o 
  12   4   5        6.39        6.29      6.29 o 
  13   4   5       27.73       15.29     10.34 o 
  14   4   5       31.50       45.86     15.29 o 
 -14   5   5       20.60        4.95      8.99 o 
 -13   5   5       12.57       13.94      8.09 o 
 -12   5   5       12.15        9.44      9.44 o 
 -11   5   5      112.78       84.09      9.89 o 
 -10   5   5      101.79       90.83      4.50 o 
  -9   5   5       57.04       58.45      3.15 o 
  -8   5   5      188.20      199.71      6.30 o 
  -7   5   5       10.62        5.39      1.35 o 
  -6   5   5       45.45       58.00      2.25 o 
  -5   5   5     2181.72     2135.05     29.02 o 
  -4   5   5     1119.23     1114.89     15.81 o 
  -3   5   5     2020.84     2191.40     29.05 o 
  -2   5   5     2394.87     2298.92     28.67 o 
  -1   5   5      932.90      900.58     14.46 o 
   0   5   5       22.07       35.52      1.80 o 
   1   5   5      956.36      928.72     14.01 o 
   2   5   5     2398.20     2292.59     31.86 o 
   3   5   5     2044.86     2209.80     31.78 o 
   4   5   5     1126.91     1097.31     15.36 o 
   5   5   5     2203.70     2185.11     33.10 o 
   6   5   5       42.94       54.40      2.25 o 
   7   5   5       10.59        8.99      1.80 o 
   8   5   5      184.54      187.57      5.40 o 
   9   5   5       58.42       62.95      2.70 o 
  10   5   5       99.26       94.88      4.50 o 
  11   5   5      111.34      102.53      9.44 o 
  12   5   5       11.68        9.89      4.95 o 
  13   5   5       12.96       15.73     11.24 o 
  14   5   5       20.84        5.84     12.59 o 
 -14   6   5       81.35       95.77     25.18 o 
 -13   6   5       61.39       46.76     10.34 o 
 -12   6   5        7.75        1.35      8.09 o 
 -11   6   5       32.77       48.11      9.44 o 
 -10   6   5      100.05      100.73      6.75 o 
  -9   6   5      270.80      258.23     10.80 o 
  -8   6   5     1586.89     1686.74     40.64 o 
  -7   6   5      154.57      158.77      4.50 o 
  -6   6   5       86.35       84.54      3.15 o 
  -5   6   5      432.43      486.29      9.46 o 
  -4   6   5       34.12       44.51      1.80 o 
  -3   6   5     1212.85     1261.33     17.17 o 
  -2   6   5      370.29      397.64      6.30 o 
  -1   6   5     2414.92     2499.27     36.39 o 
   0   6   5     2506.25     2534.99     36.86 o 
   1   6   5     2415.94     2521.57     39.57 o 
   2   6   5      371.39      399.00      6.30 o 
   3   6   5     1214.09     1262.69     19.43 o 
   4   6   5       33.84       38.67      2.25 o 
   5   6   5      435.80      476.84      9.01 o 
   6   6   5       83.01       80.04      2.70 o 
   7   6   5      151.82      166.41      4.50 o 
   8   6   5     1580.68     1708.38     38.84 o 
   9   6   5      268.11      278.47      9.45 o 
  10   6   5      100.54      115.11      6.30 o 
  11   6   5       32.56       25.18      5.40 o 
  12   6   5        8.13        4.05      4.50 o 
  13   6   5       62.24       65.19     18.88 o 
  14   6   5       80.76       80.48     25.63 o 
 -14   7   5        9.98        6.74     12.59 o 
 -13   7   5       27.58       18.88     10.34 o 
 -12   7   5      101.49      132.65     18.89 o 
 -11   7   5       15.58       18.88      4.95 o 
 -10   7   5      174.41      182.15     12.14 o 
  -9   7   5       70.09       61.60      3.60 o 
  -8   7   5      717.26      695.94     19.37 o 
  -7   7   5       84.46       94.88      3.60 o 
  -6   7   5      276.55      265.92      6.30 o 
  -5   7   5      175.73      182.63      4.50 o 
  -4   7   5       98.01      103.89      3.15 o 
  -3   7   5     1040.15      989.49     15.35 o 
  -2   7   5     1493.99     1453.00     21.71 o 
  -1   7   5     1206.01     1282.52     19.43 o 
   0   7   5     5128.02     5199.54     82.27 o 
   1   7   5     1219.20     1278.07     22.60 o 
   2   7   5     1491.75     1454.34     23.52 o 
   3   7   5     1046.94     1001.26     16.25 o 
   4   7   5       94.91       93.09      3.60 o 
   5   7   5      179.98      181.28      4.50 o 
   6   7   5      272.84      255.57      5.85 o 
   7   7   5       83.48       88.58      3.60 o 
   8   7   5      716.17      706.30     18.92 o 
   9   7   5       71.75       68.35      3.60 o 
  10   7   5      174.21      177.65      9.44 o 
  11   7   5       15.08        6.74      4.95 o 
  12   7   5      101.00      147.94     20.23 o 
  13   7   5       27.52       42.71     11.24 o 
  14   7   5       10.06       20.68     15.73 o 
 -13   8   5       90.03       93.52     22.03 o 
 -12   8   5      170.55      187.08     25.18 o 
 -11   8   5       15.90       17.98      4.95 o 
 -10   8   5      130.79      131.76     10.79 o 
  -9   8   5      235.66      246.50     14.39 o 
  -8   8   5       18.62       11.24      2.70 o 
  -7   8   5      330.65      296.54      8.10 o 
  -6   8   5      289.02      268.62      7.20 o 
  -5   8   5      715.37      771.42     15.32 o 
  -4   8   5      380.69      386.22      8.10 o 
  -3   8   5     1962.13     2004.36     34.86 o 
  -2   8   5       16.53       18.88      2.25 o 
  -1   8   5     1131.12     1111.25     18.51 o 
   0   8   5      143.40      147.54      4.50 o 
   1   8   5     1111.99     1091.30     19.87 o 
   2   8   5       17.51       18.43      2.25 o 
   3   8   5     1952.18     2012.44     38.03 o 
   4   8   5      371.25      375.86      8.10 o 
   5   8   5      715.90      770.52     18.02 o 
   6   8   5      290.53      261.87      7.65 o 
   7   8   5      329.01      279.43      9.45 o 
   8   8   5       20.06       18.43      2.25 o 
   9   8   5      233.62      240.20     13.04 o 
  10   8   5      130.08      152.00     11.69 o 
  11   8   5       15.48       19.78      4.50 o 
  12   8   5      170.46      222.16     34.63 o 
  13   8   5       89.06       91.28     18.44 o 
 -13   9   5       33.47       18.88     11.24 o 
 -12   9   5      243.25      295.96     38.23 o 
 -11   9   5       20.88       24.28      6.74 o 
 -10   9   5        3.17        5.84      4.05 o 
  -9   9   5       56.40       64.30      5.40 o 
  -8   9   5       66.08       53.96      4.05 o 
  -7   9   5      533.57      555.10     16.66 o 
  -6   9   5      345.95      344.25      9.45 o 
  -5   9   5      120.82      102.09      4.05 o 
  -4   9   5       61.00       45.86      3.15 o 
  -3   9   5      368.11      341.18      8.10 o 
  -2   9   5      286.96      295.65      7.65 o 
  -1   9   5      661.27      662.85     13.97 o 
   0   9   5        0.17        0.90      2.25 o 
   1   9   5      661.29      670.51     16.22 o 
   2   9   5      282.04      287.55      7.65 o 
   3   9   5      370.30      341.64      8.10 o 
   4   9   5       62.67       47.66      2.70 o 
   5   9   5      117.39      102.09      4.50 o 
   6   9   5      351.85      351.91     10.80 o 
   7   9   5      525.78      535.28     20.71 o 
   8   9   5       67.12       57.10      4.50 o 
   9   9   5       54.19       53.95      5.40 o 
  10   9   5        3.53        1.35      4.05 o 
  11   9   5       19.95       14.84      4.05 o 
  12   9   5      245.82      329.69     60.27 o 
  13   9   5       32.49       25.63     11.69 o 
 -12  10   5       21.31       18.43      7.64 o 
 -11  10   5      100.63       99.82     15.29 o 
 -10  10   5       28.12       39.11      7.19 o 
  -9  10   5      127.37      104.78     10.34 o 
  -8  10   5      390.79      415.34     22.05 o 
  -7  10   5       65.80       57.10      3.60 o 
  -6  10   5       77.95       65.20      4.50 o 
  -5  10   5      431.03      455.51     12.60 o 
  -4  10   5      715.80      676.68     18.02 o 
  -3  10   5       42.33       38.22      3.15 o 
  -2  10   5      882.09      943.58     21.64 o 
  -1  10   5      241.03      180.86      6.30 o 
   0  10   5      473.38      448.90     12.61 o 
   1  10   5      238.86      194.36      6.75 o 
   2  10   5      886.13      981.46     24.34 o 
   3  10   5       41.97       45.41      4.05 o 
   4  10   5      720.48      673.53     20.27 o 
   5  10   5      426.84      438.85     14.40 o 
   6  10   5       77.60       70.60      5.40 o 
   7  10   5       64.86       69.24      5.85 o 
   8  10   5      391.23      415.34     26.55 o 
   9  10   5      126.79      105.68      9.44 o 
  10  10   5       28.57       31.92      6.29 o 
  11  10   5      100.47       99.37     14.84 o 
  12  10   5       21.04       17.53      9.89 o 
 -12  11   5        6.59       -4.50      7.19 o 
 -11  11   5        5.49       -3.15      7.19 o 
 -10  11   5       15.13        4.05      6.74 o 
  -9  11   5       18.92       22.93      5.39 o 
  -8  11   5       74.28       66.55      5.85 o 
  -7  11   5       28.34       26.08      4.05 o 
  -6  11   5      199.39      181.26      7.65 o 
  -5  11   5       51.76       57.10      4.05 o 
  -4  11   5      725.26      771.21     22.07 o 
  -3  11   5      231.16      234.38      8.55 o 
  -2  11   5       17.79        8.54      3.15 o 
  -1  11   5        9.11        8.09      3.15 o 
   0  11   5        5.28       -2.70      2.70 o 
   1  11   5       10.30       10.34      3.15 o 
   2  11   5       20.32       16.18      3.15 o 
   3  11   5      229.66      209.63      9.90 o 
   4  11   5      717.62      782.90     25.23 o 
   5  11   5       48.96       49.01      4.50 o 
   6  11   5      194.24      210.50      9.90 o 
   7  11   5       29.81       29.67      4.05 o 
   8  11   5       74.62       75.09      7.19 o 
   9  11   5       18.13       16.18      4.95 o 
  10  11   5       15.52       22.48      5.84 o 
  11  11   5        5.08       13.04      5.84 o 
  12  11   5        6.47        0.00     13.04 o 
 -11  12   5       60.63       57.10     12.14 o 
 -10  12   5      123.01      160.98     23.38 o 
  -9  12   5       19.50       22.93      5.84 o 
  -8  12   5       59.62       57.55      7.19 o 
  -7  12   5      393.00      394.18     21.60 o 
  -6  12   5       56.69       39.12      4.50 o 
  -5  12   5      259.00      237.52      9.90 o 
  -4  12   5       85.04       92.18      5.40 o 
  -3  12   5       38.72       52.60      5.84 o 
  -2  12   5      122.75      139.86      7.65 o 
  -1  12   5      119.23      107.48      6.75 o 
   0  12   5      263.81      290.18     12.60 o 
   1  12   5      117.90      121.87      6.75 o 
   2  12   5      123.04      125.92      7.20 o 
   3  12   5       37.31       43.61      5.40 o 
   4  12   5       84.03       87.23      5.85 o 
   5  12   5      263.05      253.72     13.50 o 
   6  12   5       56.29       41.81      5.40 o 
   7  12   5      398.22      420.28     25.65 o 
   8  12   5       57.74       52.16      6.74 o 
   9  12   5       19.95       20.68      6.29 o 
  10  12   5      123.08      128.16     17.99 o 
  11  12   5       61.31       48.56     12.59 o 
 -11  13   5        8.66        2.25      6.74 o 
 -10  13   5       92.08      102.52     17.99 o 
  -9  13   5      115.96      143.89     21.13 o 
  -8  13   5       93.54       98.47     13.49 o 
  -7  13   5       58.19       80.03      8.54 o 
  -6  13   5       14.45       19.78      5.39 o 
  -5  13   5      250.95      251.45     15.74 o 
  -4  13   5        8.89        7.64      3.60 o 
  -3  13   5      240.91      246.51     12.15 o 
  -2  13   5       55.04       58.45      6.29 o 
  -1  13   5      165.72      161.01     12.59 o 
   0  13   5      125.34      112.43      9.44 o 
   1  13   5      166.86      147.52      9.44 o 
   2  13   5       53.90       49.46      5.40 o 
   3  13   5      242.94      253.26     13.94 o 
   4  13   5        9.39        6.29      4.05 o 
   5  13   5      251.77      252.35     16.19 o 
   6  13   5       13.97        9.89      3.60 o 
   7  13   5       58.07       62.05      7.19 o 
   8  13   5       94.23       93.98     10.34 o 
   9  13   5      116.76      133.10     17.09 o 
  10  13   5       91.65      122.75     22.48 o 
  11  13   5        8.80       18.88      8.99 o 
 -10  14   5        1.35       14.39     11.24 o 
  -9  14   5       49.30       56.20     11.69 o 
  -8  14   5       55.25       58.90     11.24 o 
  -7  14   5      106.60      104.32     13.04 o 
  -6  14   5       23.58       16.18      5.84 o 
  -5  14   5       43.68       34.17      7.19 o 
  -4  14   5       93.33       93.53      8.09 o 
  -3  14   5      127.11      118.72     12.14 o 
  -2  14   5        3.95       10.34      6.29 o 
  -1  14   5       57.74       64.30      9.44 o 
   0  14   5      111.69      128.61     12.14 o 
   1  14   5       59.87       44.96      6.74 o 
   2  14   5        4.16       -1.80      5.39 o 
   3  14   5      129.39      113.77     13.94 o 
   4  14   5       91.09       98.47      8.99 o 
   5  14   5       43.19       31.47      4.95 o 
   6  14   5       23.77       21.13      5.39 o 
   7  14   5      104.40      110.17     11.24 o 
   8  14   5       56.64       68.34     11.69 o 
   9  14   5       50.68       58.45     13.49 o 
  10  14   5        1.20       -6.29      7.64 o 
  -9  15   5       23.70       31.02     11.24 o 
  -8  15   5        3.46        8.09      6.74 o 
  -7  15   5      118.80      101.62     16.19 o 
  -6  15   5       84.97       88.58     11.69 o 
  -5  15   5       76.60       76.89     11.69 o 
  -4  15   5        6.21        3.60      7.19 o 
  -3  15   5       42.41       58.00      8.54 o 
  -2  15   5      111.77       99.38     11.24 o 
  -1  15   5        0.91       -1.35      5.39 o 
   0  15   5       49.60       57.55      7.64 o 
   1  15   5        0.85       -2.25      5.39 o 
   2  15   5      110.40      111.07     14.39 o 
   3  15   5       43.29       40.01      7.64 o 
   4  15   5        6.41        6.29      4.50 o 
   5  15   5       75.29       65.65      9.44 o 
   6  15   5       85.78       77.79      9.44 o 
   7  15   5      117.93      118.71     16.19 o 
   8  15   5        3.30        9.89      7.19 o 
   9  15   5       23.08       35.52     14.39 o 
  -8  16   5        7.66        4.95      8.99 o 
  -7  16   5        1.88       -2.70     11.69 o 
  -6  16   5      111.74      108.82     21.13 o 
  -5  16   5       25.23       40.01     11.24 o 
  -4  16   5        3.01       10.34      6.74 o 
  -3  16   5       19.19       17.98      7.19 o 
  -2  16   5       19.11       19.78      7.19 o 
  -1  16   5       32.26       46.76      8.54 o 
   0  16   5       36.48       21.13      7.64 o 
   1  16   5       31.94       40.91     10.79 o 
   2  16   5       18.84       23.38      7.64 o 
   3  16   5       18.70       26.52      8.09 o 
   4  16   5        2.89       -8.54      8.54 o 
   5  16   5       25.68       28.32      7.64 o 
   6  16   5      111.34      120.06     17.99 o 
   7  16   5        1.93       22.93      8.54 o 
   8  16   5        7.61        0.00     10.79 o 
  -6  17   5       32.05       27.87     13.04 o 
  -5  17   5       19.81       31.47     10.79 o 
  -4  17   5        5.47        0.45      8.09 o 
  -3  17   5       18.56        6.74      7.64 o 
  -2  17   5       82.59       85.43     13.04 o 
  -1  17   5       32.61       36.42      8.99 o 
   0  17   5       77.03       85.88     14.84 o 
   1  17   5       33.40       29.22      8.09 o 
   2  17   5       84.06       82.28     12.14 o 
   3  17   5       18.89       17.98      7.64 o 
   4  17   5        5.10       -1.35      6.74 o 
   5  17   5       19.34       16.63      8.54 o 
   6  17   5       31.27       24.28      8.99 o 
  -4  18   5      109.26      112.41     24.28 o 
  -3  18   5       13.69       10.79      9.89 o 
  -2  18   5      109.41      113.31     19.78 o 
  -1  18   5       58.12       43.61     11.24 o 
   0  18   5      182.09      200.58     27.88 o 
   1  18   5       57.92       43.16     13.04 o 
   2  18   5      109.73      125.45     21.13 o 
   3  18   5       13.42       12.14      9.44 o 
   4  18   5      109.96      120.51     30.13 o 
  -1  19   5       13.06        6.29      8.99 o 
   0  19   5        3.48        4.95     11.69 o 
   1  19   5       13.12       15.73     11.69 o 
   0   0   6     2808.11     2394.01     76.87 o 
   1   0   6     1388.28     1217.98     23.19 o 
   2   0   6      908.53      900.47     16.74 o 
   3   0   6     2600.06     2201.02     32.43 o 
   4   0   6    13240.08    13706.83    410.43 o 
   5   0   6        0.06        1.80      0.90 o 
   6   0   6     1155.60     1224.37     17.16 o 
   7   0   6     2994.41     3256.57     59.06 o 
   8   0   6      314.00      342.01      7.20 o 
   9   0   6      443.73      453.29     10.80 o 
  10   0   6        3.93        5.84      1.80 o 
  11   0   6      109.21       96.68      6.75 o 
  12   0   6       80.73       86.33     11.24 o 
  13   0   6       13.03       15.29      7.64 o 
  14   0   6        1.65       11.69     12.59 o 
 -14   1   6       17.18       24.28     16.18 o 
 -13   1   6      137.38      147.95     20.24 o 
 -12   1   6       16.51       22.48      5.84 o 
 -11   1   6      229.51      220.86     13.04 o 
 -10   1   6       46.20       44.96      3.15 o 
  -9   1   6       80.06       83.19      3.60 o 
  -8   1   6      467.54      501.10     10.81 o 
  -7   1   6      861.32      884.26     14.88 o 
  -6   1   6      638.47      631.42      9.92 o 
  -5   1   6      484.55      488.39      8.56 o 
  -4   1   6      513.24      464.73      7.21 o 
  -3   1   6     1854.08     1882.98     29.55 o 
  -2   1   6      536.26      543.31      9.93 o 
  -1   1   6      123.40      131.85      2.70 o 
   0   1   6      755.67      676.76     11.76 o 
   1   1   6      129.10      135.01      2.70 o 
   2   1   6      543.54      543.34      9.03 o 
   3   1   6     1868.60     1922.69     25.91 o 
   4   1   6      506.30      468.32      6.31 o 
   5   1   6      495.40      488.86      6.76 o 
   6   1   6      633.87      626.01      8.56 o 
   7   1   6      848.49      867.09     13.98 o 
   8   1   6      463.12      507.40     10.36 o 
   9   1   6       77.46       89.03      3.60 o 
  10   1   6       47.83       56.20      3.60 o 
  11   1   6      226.95      228.95     13.49 o 
  12   1   6       16.30       19.78      5.39 o 
  13   1   6      136.54      154.24     26.98 o 
  14   1   6       17.05       30.12     16.18 o 
 -14   2   6       64.24       81.83     22.93 o 
 -13   2   6       15.49       11.69      5.84 o 
 -12   2   6      215.28      249.18     24.29 o 
 -11   2   6        7.28       13.04      2.70 o 
 -10   2   6      225.23      226.26      9.45 o 
  -9   2   6       62.89       62.95      3.15 o 
  -8   2   6      513.45      496.21     11.71 o 
  -7   2   6      202.30      207.84      4.95 o 
  -6   2   6      882.19      793.94     12.18 o 
  -5   2   6       30.62       27.43      1.80 o 
  -4   2   6     1296.31     1351.60     18.55 o 
  -3   2   6     1208.77     1189.71     16.30 o 
  -2   2   6     4621.68     4504.34     66.23 o 
  -1   2   6     2643.81     2690.74     39.87 o 
   0   2   6     4215.60     4354.73     65.40 o 
   1   2   6     2640.73     2681.06     37.57 o 
   2   2   6     4656.20     4513.19     63.47 o 
   3   2   6     1195.64     1168.35     15.84 o 
   4   2   6     1278.49     1316.64     14.93 o 
   5   2   6       29.57       25.63      0.90 o 
   6   2   6      886.86      776.81     10.83 o 
   7   2   6      207.86      204.25      3.60 o 
   8   2   6      521.78      530.90     10.81 o 
   9   2   6       60.36       59.80      3.60 o 
  10   2   6      222.77      243.80     10.80 o 
  11   2   6        6.72       10.79      2.70 o 
  12   2   6      215.15      252.78     24.29 o 
  13   2   6       16.03       13.49      8.54 o 
  14   2   6       63.70       73.74     20.23 o 
 -14   3   6       58.63       67.44     15.74 o 
 -13   3   6        6.56        2.25      6.29 o 
 -12   3   6       47.25       48.11      8.09 o 
 -11   3   6       71.92       62.95      4.95 o 
 -10   3   6       54.48       40.92      4.05 o 
  -9   3   6      204.08      192.52      6.75 o 
  -8   3   6      806.22      838.26     17.13 o 
  -7   3   6      113.16      119.18      3.60 o 
  -6   3   6       45.42       43.61      2.25 o 
  -5   3   6     2792.67     2770.57     38.21 o 
  -4   3   6     3272.50     3274.53     43.83 o 
  -3   3   6     2378.79     2326.76     30.51 o 
  -2   3   6     2029.76     1932.73     24.12 o 
  -1   3   6     5191.36     5141.70     71.57 o 
   0   3   6     4500.51     4415.10     60.68 o 
   1   3   6     5276.68     5194.64     66.96 o 
   2   3   6     2040.72     1949.70     23.67 o 
   3   3   6     2384.21     2345.50     30.05 o 
   4   3   6     3258.41     3272.48     43.83 o 
   5   3   6     2820.49     2795.00     35.03 o 
   6   3   6       44.91       42.71      1.80 o 
   7   3   6      112.53      122.78      3.15 o 
   8   3   6      803.35      870.70     16.67 o 
   9   3   6      202.46      179.03      7.65 o 
  10   3   6       55.74       41.37      3.60 o 
  11   3   6       73.60       75.54      6.29 o 
  12   3   6       47.46       51.25      8.09 o 
  13   3   6        6.69       -1.35      8.99 o 
  14   3   6       58.42       68.34     17.09 o 
 -14   4   6        2.18        8.54      9.89 o 
 -13   4   6        0.40       -7.19      7.19 o 
 -12   4   6       41.02       33.27      6.74 o 
 -11   4   6      112.81       99.83      8.99 o 
 -10   4   6       14.59       13.94      2.70 o 
  -9   4   6       20.93       22.48      2.25 o 
  -8   4   6       91.17       93.53      3.60 o 
  -7   4   6        6.28        3.60      1.80 o 
  -6   4   6      414.76      419.17      8.55 o 
  -5   4   6       31.34       33.27      1.80 o 
  -4   4   6     2502.91     2607.60     34.55 o 
  -3   4   6       76.56       87.25      2.25 o 
  -2   4   6      133.42      147.11      3.15 o 
  -1   4   6      703.96      676.67      9.93 o 
   0   4   6     1590.19     1503.60     21.33 o 
   1   4   6      709.68      679.40     10.38 o 
   2   4   6      133.59      143.51      3.15 o 
   3   4   6       75.72       80.50      2.25 o 
   4   4   6     2480.01     2588.70     36.36 o 
   5   4   6       29.69       31.47      1.80 o 
   6   4   6      407.81      415.56      8.10 o 
   7   4   6        6.57        5.84      1.35 o 
   8   4   6       92.59       96.23      3.15 o 
   9   4   6       21.97       17.98      2.25 o 
  10   4   6       15.23       13.04      2.70 o 
  11   4   6      112.75      122.31      9.89 o 
  12   4   6       41.20       44.06      7.19 o 
  13   4   6        0.35      -10.79     13.04 o 
  14   4   6        2.04       18.88     13.04 o 
 -14   5   6      122.77      137.60     40.02 o 
 -13   5   6       31.42       31.02      8.54 o 
 -12   5   6        4.93       17.98      8.09 o 
 -11   5   6      260.35      236.61     19.79 o 
 -10   5   6      156.90      156.96      6.75 o 
  -9   5   6      390.61      371.28     12.15 o 
  -8   5   6      421.51      392.50     10.35 o 
  -7   5   6      198.73      171.39      4.50 o 
  -6   5   6       30.08       32.82      2.25 o 
  -5   5   6      447.56      442.67      7.21 o 
  -4   5   6      109.50      113.34      2.70 o 
  -3   5   6      206.64      222.29      4.50 o 
  -2   5   6     1253.14     1442.07     18.55 o 
  -1   5   6      881.33      857.63     12.65 o 
   0   5   6     2223.52     2360.70     32.29 o 
   1   5   6      880.19      866.21     12.19 o 
   2   5   6     1250.28     1447.93     23.07 o 
   3   5   6      211.01      232.65      4.05 o 
   4   5   6      109.24      108.39      2.70 o 
   5   5   6      446.12      426.00      7.21 o 
   6   5   6       30.28       35.07      1.80 o 
   7   5   6      202.45      174.09      4.50 o 
   8   5   6      427.78      392.95     11.25 o 
   9   5   6      389.52      391.53     12.15 o 
  10   5   6      154.58      144.81      6.30 o 
  11   5   6      257.92      258.65     21.59 o 
  12   5   6        4.91       -2.25      5.84 o 
  13   5   6       31.09       16.63     11.24 o 
  14   5   6      121.72      131.75     40.02 o 
 -14   6   6       50.78       60.25     21.13 o 
 -13   6   6        7.86        4.95      7.64 o 
 -12   6   6       36.81       52.15     16.19 o 
 -11   6   6       42.69       41.81      5.84 o 
 -10   6   6       74.92       68.79      4.95 o 
  -9   6   6      253.91      258.67     10.35 o 
  -8   6   6      494.25      472.69     12.16 o 
  -7   6   6      165.05      170.47      5.40 o 
  -6   6   6      242.42      216.41      4.95 o 
  -5   6   6      131.78      129.98      3.60 o 
  -4   6   6      312.38      325.42      5.85 o 
  -3   6   6      484.28      490.11      7.66 o 
  -2   6   6      617.79      575.67      8.11 o 
  -1   6   6      633.65      666.41     11.27 o 
   0   6   6       73.95       68.36      2.70 o 
   1   6   6      640.81      676.35     10.82 o 
   2   6   6      600.75      568.41      9.47 o 
   3   6   6      485.61      508.58      8.11 o 
   4   6   6      323.81      318.69      5.85 o 
   5   6   6      134.73      125.49      3.60 o 
   6   6   6      246.06      218.66      4.95 o 
   7   6   6      164.43      180.81      4.95 o 
   8   6   6      490.91      476.74     13.06 o 
   9   6   6      255.61      267.67      9.90 o 
  10   6   6       76.59       70.59      4.05 o 
  11   6   6       42.96       38.67      6.29 o 
  12   6   6       36.98       35.52      8.54 o 
  13   6   6        7.83        4.50      9.89 o 
  14   6   6       51.22       84.97     29.67 o 
 -13   7   6      128.30      119.16     27.88 o 
 -12   7   6       29.66       39.56      9.44 o 
 -11   7   6       66.52       64.30      8.09 o 
 -10   7   6      159.72      205.98     14.39 o 
  -9   7   6       38.58       31.92      3.60 o 
  -8   7   6       61.10       47.66      2.70 o 
  -7   7   6       34.63       43.16      2.70 o 
  -6   7   6        2.59        3.15      2.25 o 
  -5   7   6      274.61      306.88      6.75 o 
  -4   7   6     1339.30     1328.10     22.59 o 
  -3   7   6      188.92      190.30      4.05 o 
  -2   7   6      255.59      234.01      4.95 o 
  -1   7   6     1470.72     1512.13     23.07 o 
   0   7   6      228.29      235.80      4.95 o 
   1   7   6     1496.36     1544.86     25.33 o 
   2   7   6      259.50      220.96      4.95 o 
   3   7   6      191.63      191.65      4.05 o 
   4   7   6     1341.82     1308.23     22.59 o 
   5   7   6      267.29      304.17      6.75 o 
   6   7   6        2.40        0.90      2.25 o 
   7   7   6       34.38       40.91      2.70 o 
   8   7   6       62.90       55.30      3.15 o 
   9   7   6       40.82       42.26      3.15 o 
  10   7   6      158.60      176.29     10.34 o 
  11   7   6       65.83       66.54      8.09 o 
  12   7   6       29.58       35.97      9.44 o 
  13   7   6      127.09      129.06     24.28 o 
 -13   8   6       33.99       60.69     22.03 o 
 -12   8   6        6.02       13.04      4.95 o 
 -11   8   6        1.29        1.80      4.50 o 
 -10   8   6       56.81       58.45      7.19 o 
  -9   8   6      311.15      337.43     18.00 o 
  -8   8   6       14.31       12.59      2.70 o 
  -7   8   6      439.28      448.31     12.60 o 
  -6   8   6        2.92        4.05      2.25 o 
  -5   8   6      534.67      583.16     11.71 o 
  -4   8   6       26.71       21.58      2.25 o 
  -3   8   6      665.20      655.65     12.17 o 
  -2   8   6      248.26      259.63      6.30 o 
  -1   8   6     1739.75     1908.76     33.49 o 
   0   8   6       79.12      104.78      3.60 o 
   1   8   6     1745.30     1922.38     36.66 o 
   2   8   6      249.02      271.78      6.75 o 
   3   8   6      668.42      671.88     13.07 o 
   4   8   6       26.24       22.03      2.25 o 
   5   8   6      531.63      583.61     12.16 o 
   6   8   6        3.14        0.45      1.80 o 
   7   8   6      440.99      460.46     14.85 o 
   8   8   6       14.50        9.89      2.25 o 
   9   8   6      312.20      326.63     17.55 o 
  10   8   6       55.59       53.50      6.29 o 
  11   8   6        1.26       -3.60      5.84 o 
  12   8   6        6.33        5.84      9.44 o 
  13   8   6       33.55       35.07     13.04 o 
 -13   9   6       60.21       81.83     26.98 o 
 -12   9   6      133.72      129.96     20.24 o 
 -11   9   6       54.72       49.01      8.54 o 
 -10   9   6       70.28       71.49      8.09 o 
  -9   9   6       66.36       56.65      5.40 o 
  -8   9   6      174.34      176.75      7.65 o 
  -7   9   6       67.38       74.19      4.50 o 
  -6   9   6      823.09      834.97     21.18 o 
  -5   9   6      104.52       93.54      3.60 o 
  -4   9   6      512.37      507.02     10.36 o 
  -3   9   6        7.58        5.39      1.80 o 
  -2   9   6      371.87      355.15      8.10 o 
  -1   9   6     1071.68     1045.05     21.21 o 
   0   9   6      891.90      870.36     19.39 o 
   1   9   6     1054.12     1047.25     25.72 o 
   2   9   6      374.43      339.85      8.55 o 
   3   9   6        7.87        7.19      1.80 o 
   4   9   6      517.61      513.78     11.71 o 
   5   9   6      108.78       89.49      4.05 o 
   6   9   6      818.82      855.24     23.88 o 
   7   9   6       64.81       75.09      4.95 o 
   8   9   6      173.80      174.50      8.55 o 
   9   9   6       68.22       70.14      5.40 o 
  10   9   6       70.46       78.24      8.09 o 
  11   9   6       53.73       50.81      9.89 o 
  12   9   6      133.56      163.68     29.68 o 
  13   9   6       60.84       88.57     23.38 o 
 -12  10   6       13.47        8.99      6.74 o 
 -11  10   6       56.13       86.77     13.94 o 
 -10  10   6      102.03      120.96     15.29 o 
  -9  10   6       17.30       20.68      4.95 o 
  -8  10   6       17.95       16.18      3.60 o 
  -7  10   6       40.73       49.46      4.05 o 
  -6  10   6       25.53       20.23      3.15 o 
  -5  10   6     1127.03     1162.64     29.76 o 
  -4  10   6      581.77      550.75     14.41 o 
  -3  10   6      325.83      336.15      9.45 o 
  -2  10   6      617.19      595.47     14.41 o 
  -1  10   6     1380.14     1404.30     31.16 o 
   0  10   6      501.21      580.86     14.41 o 
   1  10   6     1378.19     1352.37     40.64 o 
   2  10   6      620.40      593.67     16.22 o 
   3  10   6      322.92      341.10      9.90 o 
   4  10   6      577.38      566.50     15.31 o 
   5  10   6     1133.20     1148.68     32.92 o 
   6  10   6       24.09       17.98      3.15 o 
   7  10   6       40.09       58.00      4.95 o 
   8  10   6       18.50       12.14      3.60 o 
   9  10   6       16.26       13.94      4.50 o 
  10  10   6      104.39      121.86     15.29 o 
  11  10   6       54.78       66.99     13.04 o 
  12  10   6       12.77       10.79     10.34 o 
 -12  11   6        3.32       -1.35      7.19 o 
 -11  11   6       47.54       57.55     11.69 o 
 -10  11   6       69.03       72.84     12.59 o 
  -9  11   6       19.98       22.48      6.29 o 
  -8  11   6       43.21       42.26      5.40 o 
  -7  11   6       33.77       26.53      4.05 o 
  -6  11   6      279.47      267.23     10.80 o 
  -5  11   6       62.97       49.91      3.60 o 
  -4  11   6      396.34      388.39     12.15 o 
  -3  11   6       32.62       27.43      3.15 o 
  -2  11   6       45.27       49.91      4.05 o 
  -1  11   6      578.48      567.41     16.66 o 
   0  11   6      341.54      311.41     11.25 o 
   1  11   6      577.78      557.06     19.81 o 
   2  11   6       44.53       42.71      4.50 o 
   3  11   6       32.80       27.88      3.15 o 
   4  11   6      397.61      398.74     13.50 o 
   5  11   6       62.96       54.85      4.05 o 
   6  11   6      278.10      277.57     12.15 o 
   7  11   6       34.24       31.02      4.50 o 
   8  11   6       43.39       46.31      5.40 o 
   9  11   6       19.77       22.03      5.39 o 
  10  11   6       70.14       86.33     12.14 o 
  11  11   6       47.29       61.15     12.59 o 
  12  11   6        3.21       19.33     13.94 o 
 -11  12   6       10.90       14.39      9.44 o 
 -10  12   6       56.61       75.98     13.04 o 
  -9  12   6        8.30       11.69      5.39 o 
  -8  12   6       95.55      114.21     10.79 o 
  -7  12   6       38.22       25.63      4.50 o 
  -6  12   6      125.01      123.67      7.64 o 
  -5  12   6       75.74       67.45      4.95 o 
  -4  12   6       39.27       40.46      4.05 o 
  -3  12   6     1264.20     1286.03     45.11 o 
  -2  12   6      906.64      953.62     32.90 o 
  -1  12   6       83.08       58.46      4.50 o 
   0  12   6     2902.76     3108.42    110.12 o 
   1  12   6       83.07       66.55      5.40 o 
   2  12   6      894.51      931.06     42.36 o 
   3  12   6     1268.63     1300.03     54.13 o 
   4  12   6       37.12       42.26      4.05 o 
   5  12   6       74.65       72.39      5.85 o 
   6  12   6      123.90      131.31      8.99 o 
   7  12   6       37.73       38.67      4.95 o 
   8  12   6       97.19      107.47      9.44 o 
   9  12   6        8.00        9.44      5.39 o 
  10  12   6       55.60       62.95      9.89 o 
  11  12   6       10.83        8.09      6.74 o 
 -10  13   6       71.59       80.48     14.84 o 
  -9  13   6       62.58       62.95     11.69 o 
  -8  13   6        8.10        8.09      6.29 o 
  -7  13   6       35.47       44.96      6.74 o 
  -6  13   6       35.51       28.32      5.40 o 
  -5  13   6       80.89       78.24      6.29 o 
  -4  13   6      206.15      202.40     13.49 o 
  -3  13   6      106.81      106.57      7.64 o 
  -2  13   6       23.33       16.18      5.84 o 
  -1  13   6      275.58      267.23     15.75 o 
   0  13   6        1.15        4.95      4.95 o 
   1  13   6      279.96      295.12     15.30 o 
   2  13   6       24.41       16.63      4.50 o 
   3  13   6      107.35      106.12      8.09 o 
   4  13   6      205.80      193.41     13.49 o 
   5  13   6       78.96       79.59      6.29 o 
   6  13   6       36.95       23.83      4.50 o 
   7  13   6       35.25       37.77      5.84 o 
   8  13   6        8.56        4.05      4.50 o 
   9  13   6       60.65       71.94     12.14 o 
  10  13   6       71.26       91.72     17.98 o 
 -10  14   6       24.01       13.94      9.44 o 
  -9  14   6        1.57        5.39      8.54 o 
  -8  14   6      318.37      415.22     47.24 o 
  -7  14   6      147.38      158.29     15.74 o 
  -6  14   6       32.69       35.97      6.74 o 
  -5  14   6      116.39      107.47     10.34 o 
  -4  14   6      144.88      153.35     13.04 o 
  -3  14   6        6.15        8.09      5.84 o 
  -2  14   6      215.54      259.08     21.14 o 
  -1  14   6      201.44      177.66     15.74 o 
   0  14   6        6.53        6.74      4.50 o 
   1  14   6      201.37      206.45     15.74 o 
   2  14   6      216.37      249.19     18.89 o 
   3  14   6        6.11        3.60      4.95 o 
   4  14   6      144.45      152.90     12.14 o 
   5  14   6      116.09      121.86     10.79 o 
   6  14   6       32.80       45.41      6.74 o 
   7  14   6      146.91      194.27     17.54 o 
   8  14   6      320.06      412.97     60.28 o 
   9  14   6        1.72       12.14     10.34 o 
  10  14   6       23.63       38.66     13.94 o 
  -9  15   6       16.95       20.23     12.59 o 
  -8  15   6        1.84        3.60      7.19 o 
  -7  15   6       97.64      117.81     17.99 o 
  -6  15   6       12.10        1.35      6.29 o 
  -5  15   6       26.53       20.68      6.74 o 
  -4  15   6       56.44       41.81      8.54 o 
  -3  15   6      125.27      124.56     15.74 o 
  -2  15   6        1.81       -5.39      5.39 o 
  -1  15   6       13.64        0.45      5.39 o 
   0  15   6       48.33       49.91      7.64 o 
   1  15   6       12.79        7.64      5.84 o 
   2  15   6        1.91       -3.60      5.39 o 
   3  15   6      127.28      130.86     11.24 o 
   4  15   6       55.77       58.00      7.19 o 
   5  15   6       27.60       28.32      5.84 o 
   6  15   6       11.82        1.80      6.29 o 
   7  15   6       98.84      112.41     15.29 o 
   8  15   6        1.96       -7.64      7.64 o 
   9  15   6       17.17       24.28     13.94 o 
  -8  16   6        4.14       -9.44     11.69 o 
  -7  16   6       34.20       20.68      9.89 o 
  -6  16   6       44.27       26.53      9.44 o 
  -5  16   6      138.40      152.44     22.03 o 
  -4  16   6      214.08      279.30     36.43 o 
  -3  16   6      122.89      143.90     17.99 o 
  -2  16   6      170.62      172.24     18.89 o 
  -1  16   6       75.83       80.03     11.24 o 
   0  16   6        8.06       16.18      7.64 o 
   1  16   6       76.50       73.29      9.89 o 
   2  16   6      169.84      191.13     21.14 o 
   3  16   6      122.36      125.46     14.84 o 
   4  16   6      213.16      256.81     30.58 o 
   5  16   6      137.15      161.44     21.14 o 
   6  16   6       45.41       37.77      8.99 o 
   7  16   6       34.76       27.42     10.34 o 
   8  16   6        3.83        4.05     11.69 o 
  -6  17   6       42.49       36.42     18.43 o 
  -5  17   6        3.39       -2.25      8.54 o 
  -4  17   6       57.02       49.46     11.24 o 
  -3  17   6        4.09        4.05      8.54 o 
  -2  17   6        1.00        8.54      7.64 o 
  -1  17   6       10.56       -0.90      7.19 o 
   0  17   6      117.19      118.26     16.64 o 
   1  17   6       10.45       -2.70      6.74 o 
   2  17   6        1.00       13.94      8.54 o 
   3  17   6        4.05       10.34      8.09 o 
   4  17   6       57.27       66.09     12.14 o 
   5  17   6        3.30       -1.35      8.54 o 
   6  17   6       42.73       24.73     11.69 o 
  -4  18   6        3.84        8.99     11.24 o 
  -3  18   6       15.21        7.19      9.44 o 
  -2  18   6       21.96       40.91     12.14 o 
  -1  18   6       44.52       31.47     11.24 o 
   0  18   6        8.81        8.99      8.54 o 
   1  18   6       43.89       45.41     10.79 o 
   2  18   6       21.85       26.97      8.99 o 
   3  18   6       15.34        6.74      8.09 o 
   4  18   6        3.72        1.80     12.14 o 
   1   0   7     4047.41     3805.99     73.05 o 
   2   0   7     5794.13     5877.19     97.88 o 
   3   0   7      371.93      389.69      6.76 o 
   4   0   7     2337.67     2340.19     42.29 o 
   5   0   7      359.47      405.68      7.20 o 
   6   0   7      541.58      461.31      8.11 o 
   7   0   7       51.24       62.50      2.70 o 
   8   0   7      545.96      517.87     12.16 o 
   9   0   7        3.06        0.00      1.80 o 
  10   0   7      120.98      100.28      4.95 o 
  11   0   7       41.18       39.12      4.05 o 
  12   0   7       68.25       74.64     10.79 o 
  13   0   7        0.46       -5.39      8.54 o 
  14   0   7       23.32       24.28     12.59 o 
 -14   1   7       53.55       45.86     15.74 o 
 -13   1   7      198.61      201.94     32.83 o 
 -12   1   7      153.87      145.71     15.29 o 
 -11   1   7      143.28      139.41      8.54 o 
 -10   1   7       99.52       91.28      4.50 o 
  -9   1   7       53.89       55.30      3.15 o 
  -8   1   7      103.85      115.12      3.60 o 
  -7   1   7      812.70      759.17     13.07 o 
  -6   1   7     2045.76     2263.13     31.72 o 
  -5   1   7      149.03      122.81      3.15 o 
  -4   1   7     1843.30     1851.68     27.22 o 
  -3   1   7     1104.38     1131.30     19.45 o 
  -2   1   7      644.76      623.83      9.48 o 
  -1   1   7      730.15      811.05     17.17 o 
   0   1   7    14510.91    14827.79    400.00 o 
   1   1   7      718.10      806.46     14.01 o 
   2   1   7      643.69      634.66     10.83 o 
   3   1   7     1146.10     1159.16     16.29 o 
   4   1   7     1849.61     1864.89     25.40 o 
   5   1   7      160.39      124.61      2.70 o 
   6   1   7     2048.95     2284.46     28.54 o 
   7   1   7      813.40      747.45     11.27 o 
   8   1   7      102.86      116.92      3.60 o 
   9   1   7       54.77       64.75      3.15 o 
  10   1   7       99.98       88.59      4.50 o 
  11   1   7      144.82      134.91      9.44 o 
  12   1   7      152.34      169.54     18.89 o 
  13   1   7      200.76      199.69     35.08 o 
  14   1   7       52.94       62.05     18.43 o 
 -14   2   7       63.55       52.16     17.53 o 
 -13   2   7        9.60       -4.50      5.84 o 
 -12   2   7       53.41       53.05      8.09 o 
 -11   2   7       20.51       10.34      2.70 o 
 -10   2   7       90.95       88.58      4.50 o 
  -9   2   7       34.95       28.77      2.70 o 
  -8   2   7      264.28      284.35      6.75 o 
  -7   2   7      107.84       96.24      3.15 o 
  -6   2   7      286.60      260.12      5.85 o 
  -5   2   7     1344.25     1459.86     21.25 o 
  -4   2   7     4329.82     4384.96     60.10 o 
  -3   2   7      299.26      298.54      4.95 o 
  -2   2   7      559.28      579.18      8.57 o 
  -1   2   7     1303.45     1289.44     16.78 o 
   0   2   7      308.56      332.91      5.41 o 
   1   2   7     1302.18     1280.36     18.14 o 
   2   2   7      539.40      566.48      7.67 o 
   3   2   7      297.09      302.14      4.95 o 
   4   2   7     4281.70     4337.20     55.96 o 
   5   2   7     1345.89     1447.66     17.63 o 
   6   2   7      297.03      275.44      4.95 o 
   7   2   7      110.23       98.49      2.25 o 
   8   2   7      268.08      293.35      5.85 o 
   9   2   7       35.14       33.27      2.70 o 
  10   2   7       88.92       88.13      5.40 o 
  11   2   7       20.40       26.08      4.05 o 
  12   2   7       54.46       57.10      8.09 o 
  13   2   7        9.90       15.29     13.94 o 
  14   2   7       63.34       58.45     19.33 o 
 -14   3   7       16.84       15.73     12.14 o 
 -13   3   7        8.94       11.69      6.74 o 
 -12   3   7       80.00       83.18     10.34 o 
 -11   3   7       11.48       17.08      3.15 o 
 -10   3   7       76.28       72.84      4.50 o 
  -9   3   7      889.40      917.11     25.69 o 
  -8   3   7      191.79      174.53      5.40 o 
  -7   3   7      464.34      472.31     10.36 o 
  -6   3   7       54.97       39.12      2.25 o 
  -5   3   7      357.83      375.03      6.75 o 
  -4   3   7      801.01      853.21     12.63 o 
  -3   3   7     1725.91     1846.63     24.49 o 
  -2   3   7      382.48      362.67      5.86 o 
  -1   3   7      283.11      289.56      4.50 o 
   0   3   7      843.26      719.87      9.94 o 
   1   3   7      282.87      290.01      4.50 o 
   2   3   7      385.70      355.92      4.96 o 
   3   3   7     1720.48     1811.21     23.58 o 
   4   3   7      804.08      848.26     11.73 o 
   5   3   7      359.96      389.89      5.85 o 
   6   3   7       56.15       45.86      1.80 o 
   7   3   7      463.59      476.81      9.00 o 
   8   3   7      187.48      172.28      4.50 o 
   9   3   7      888.75      931.08     24.34 o 
  10   3   7       75.00       77.79      4.50 o 
  11   3   7       11.27        8.54      3.15 o 
  12   3   7       77.98      106.11     11.69 o 
  13   3   7        8.92        1.35      7.64 o 
  14   3   7       16.25       28.32     13.04 o 
 -14   4   7       20.09       19.78     12.14 o 
 -13   4   7       45.54       29.67      7.64 o 
 -12   4   7       17.34        8.54      5.39 o 
 -11   4   7       25.74       19.78      5.39 o 
 -10   4   7       48.60       42.26      4.05 o 
  -9   4   7     1179.88     1286.27     34.28 o 
  -8   4   7      750.70      781.71     20.27 o 
  -7   4   7        8.67        8.09      1.80 o 
  -6   4   7      649.16      610.10     12.17 o 
  -5   4   7      106.56      111.54      2.70 o 
  -4   4   7      433.22      377.88      5.86 o 
  -3   4   7     2201.11     2342.46     30.43 o 
  -2   4   7       23.53       30.12      1.35 o 
  -1   4   7     3479.86     3445.24     45.34 o 
   0   4   7      362.80      375.69      5.86 o 
   1   4   7     3474.08     3370.02     43.05 o 
   2   4   7       19.24       25.18      1.35 o 
   3   4   7     2203.11     2344.30     32.70 o 
   4   4   7      448.54      391.42      6.31 o 
   5   4   7      104.85      111.99      3.15 o 
   6   4   7      649.44      611.00     10.36 o 
   7   4   7        8.52        6.29      1.35 o 
   8   4   7      746.67      797.47     16.67 o 
   9   4   7     1179.54     1247.48     32.92 o 
  10   4   7       48.69       25.63      3.15 o 
  11   4   7       25.76       28.77      4.50 o 
  12   4   7       18.03        9.89      8.54 o 
  13   4   7       46.10       36.42     13.94 o 
  14   4   7       20.19       11.24     11.69 o 
 -14   5   7       15.80        8.99     12.14 o 
 -13   5   7        9.01        8.54      7.19 o 
 -12   5   7        7.30       -4.05      6.74 o 
 -11   5   7       72.30       56.20     12.14 o 
 -10   5   7       84.71       73.29      4.95 o 
  -9   5   7      238.28      236.17      9.45 o 
  -8   5   7       56.59       54.85      3.60 o 
  -7   5   7      562.65      549.87     12.16 o 
  -6   5   7       62.01       57.56      2.25 o 
  -5   5   7      110.69      113.78      3.15 o 
  -4   5   7     1495.70     1599.22     23.07 o 
  -3   5   7      744.78      689.61     10.82 o 
  -2   5   7     1894.51     2060.90     28.57 o 
  -1   5   7     1068.45      998.28     13.56 o 
   0   5   7       22.68       27.43      1.35 o 
   1   5   7     1061.93     1005.48     16.27 o 
   2   5   7     1890.47     2077.65     32.20 o 
   3   5   7      761.93      688.76     10.37 o 
   4   5   7     1488.21     1570.68     22.61 o 
   5   5   7      107.32      117.83      3.15 o 
   6   5   7       62.38       58.00      2.25 o 
   7   5   7      566.88      561.14     11.26 o 
   8   5   7       54.87       48.56      2.70 o 
   9   5   7      236.64      239.76      7.65 o 
  10   5   7       83.30       67.90      4.95 o 
  11   5   7       72.01       67.00      8.54 o 
  12   5   7        7.40        0.00      6.29 o 
  13   5   7        9.40       21.58     12.59 o 
  14   5   7       15.98       17.53     12.59 o 
 -14   6   7       27.73       25.18     17.08 o 
 -13   6   7       19.12       13.49      7.64 o 
 -12   6   7       31.24       39.56     15.29 o 
 -11   6   7      243.57      235.25     25.19 o 
 -10   6   7       43.03       41.36      4.50 o 
  -9   6   7      132.47      121.42      6.30 o 
  -8   6   7      193.15      192.96      7.20 o 
  -7   6   7      580.69      575.08     14.41 o 
  -6   6   7      229.75      225.39      5.40 o 
  -5   6   7      845.89      870.66     15.33 o 
  -4   6   7       11.18        9.89      1.80 o 
  -3   6   7        5.08        9.44      1.35 o 
  -2   6   7     1300.76     1244.51     17.18 o 
  -1   6   7     1062.12     1116.55     15.36 o 
   0   6   7     1551.99     1776.83     25.35 o 
   1   6   7     1063.77     1121.98     15.81 o 
   2   6   7     1294.71     1222.78     18.53 o 
   3   6   7        4.65       12.59      1.35 o 
   4   6   7       11.88        4.05      1.35 o 
   5   6   7      852.58      853.55     16.23 o 
   6   6   7      229.93      221.80      5.40 o 
   7   6   7      582.66      558.42     14.86 o 
   8   6   7      190.95      194.76      6.30 o 
   9   6   7      135.26      116.93      5.85 o 
  10   6   7       43.82       43.16      3.15 o 
  11   6   7      245.93      259.99     23.84 o 
  12   6   7       31.69       49.00     10.79 o 
  13   6   7       18.96       40.01     13.94 o 
  14   6   7       27.19       26.53     16.18 o 
 -13   7   7       34.28       32.37     12.59 o 
 -12   7   7        1.24        6.29     12.59 o 
 -11   7   7      110.46      134.90     13.94 o 
 -10   7   7       14.81       23.38      4.50 o 
  -9   7   7       21.53       20.68      3.60 o 
  -8   7   7      121.20      129.96      5.40 o 
  -7   7   7      822.93      903.04     20.73 o 
  -6   7   7      151.90      146.62      4.50 o 
  -5   7   7      153.19      170.02      4.95 o 
  -4   7   7      164.40      175.43      4.50 o 
  -3   7   7      243.66      277.63      5.40 o 
  -2   7   7     1103.01     1084.95     15.35 o 
  -1   7   7      172.71      179.05      4.05 o 
   0   7   7      399.19      361.13      6.75 o 
   1   7   7      170.20      178.60      4.50 o 
   2   7   7     1102.28     1108.87     18.06 o 
   3   7   7      243.64      256.03      5.40 o 
   4   7   7      165.59      181.28      4.50 o 
   5   7   7      153.57      162.37      4.50 o 
   6   7   7      150.35      136.73      5.40 o 
   7   7   7      822.77      882.32     24.78 o 
   8   7   7      119.58      112.43      5.85 o 
   9   7   7       20.71       27.87      2.70 o 
  10   7   7       14.84       18.43      2.70 o 
  11   7   7      110.32      111.97     17.99 o 
  12   7   7        1.16        1.80      5.84 o 
  13   7   7       34.32       47.21     12.59 o 
 -13   8   7        1.93       -1.80     13.04 o 
 -12   8   7      111.35      165.03     26.53 o 
 -11   8   7       98.16      101.17     13.49 o 
 -10   8   7      202.82      216.79     17.99 o 
  -9   8   7       19.77       20.68      3.15 o 
  -8   8   7       85.82       75.54      4.50 o 
  -7   8   7       51.53       44.96      3.15 o 
  -6   8   7      325.65      301.04      8.55 o 
  -5   8   7      408.78      419.52     10.35 o 
  -4   8   7      649.67      610.45     12.16 o 
  -3   8   7       63.11       67.45      2.70 o 
  -2   8   7      417.41      374.59      7.65 o 
  -1   8   7      397.80      436.26      9.45 o 
   0   8   7     1265.63     1292.69     25.29 o 
   1   8   7      397.27      414.65      9.45 o 
   2   8   7      405.99      366.92      8.10 o 
   3   8   7       63.85       70.15      2.70 o 
   4   8   7      668.27      629.41     12.62 o 
   5   8   7      407.69      431.22     10.35 o 
   6   8   7      336.87      306.90      9.00 o 
   7   8   7       52.91       50.81      3.60 o 
   8   8   7       88.87       83.64      4.50 o 
   9   8   7       18.85       19.78      3.15 o 
  10   8   7      203.35      216.34     19.79 o 
  11   8   7       96.34       96.23     12.14 o 
  12   8   7      113.28      138.05     22.93 o 
  13   8   7        1.87       -5.39      7.64 o 
 -13   9   7       23.51        2.70     12.59 o 
 -12   9   7       62.78       71.49     13.04 o 
 -11   9   7        0.82        0.00      5.39 o 
 -10   9   7      272.91      307.24     25.64 o 
  -9   9   7        3.03        0.90      3.60 o 
  -8   9   7      114.30      114.22      6.75 o 
  -7   9   7       91.27       82.29      4.50 o 
  -6   9   7      177.20      171.37      6.30 o 
  -5   9   7      164.89      159.22      4.95 o 
  -4   9   7      524.02      493.51     10.81 o 
  -3   9   7       12.17        8.09      1.80 o 
  -2   9   7      228.15      229.45      5.85 o 
  -1   9   7      193.22      163.30      4.95 o 
   0   9   7     1078.22     1074.34     26.17 o 
   1   9   7      195.31      170.49      5.85 o 
   2   9   7      228.57      222.70      5.40 o 
   3   9   7       12.21        8.99      1.80 o 
   4   9   7      530.56      493.97     10.81 o 
   5   9   7      168.81      160.12      5.85 o 
   6   9   7      181.12      174.52      6.30 o 
   7   9   7       88.39       71.95      4.95 o 
   8   9   7      117.26      129.96      8.09 o 
   9   9   7        2.65        5.84      4.05 o 
  10   9   7      276.23      300.94     38.24 o 
  11   9   7        0.94        0.90      4.05 o 
  12   9   7       62.32       60.70     13.49 o 
  13   9   7       22.90        9.89     10.34 o 
 -12  10   7       19.79       20.68      8.54 o 
 -11  10   7       22.48       26.97      7.64 o 
 -10  10   7      114.90      134.45     17.09 o 
  -9  10   7      118.70      127.71     12.14 o 
  -8  10   7       33.41       31.92      4.05 o 
  -7  10   7      225.56      238.85     10.35 o 
  -6  10   7      138.56      112.43      5.40 o 
  -5  10   7      765.91      772.18     21.62 o 
  -4  10   7       74.34       72.39      3.60 o 
  -3  10   7       27.62       28.32      2.70 o 
  -2  10   7      314.43      335.69      9.00 o 
  -1  10   7      228.88      215.49      6.75 o 
   0  10   7      346.94      326.74      9.00 o 
   1  10   7      228.01      220.44      7.65 o 
   2  10   7      315.87      317.70      9.00 o 
   3  10   7       27.63       22.93      2.70 o 
   4  10   7       74.82       65.65      4.05 o 
   5  10   7      763.40      760.46     22.98 o 
   6  10   7      141.48      111.98      6.30 o 
   7  10   7      224.47      219.96      9.90 o 
   8  10   7       34.27       37.77      4.50 o 
   9  10   7      117.84      136.25     11.24 o 
  10  10   7      115.32      136.70     18.44 o 
  11  10   7       22.22       35.07      8.54 o 
  12  10   7       19.73       34.62     13.49 o 
 -12  11   7       10.01        6.74      8.54 o 
 -11  11   7       67.72       56.65     11.69 o 
 -10  11   7       21.51       24.73      6.74 o 
  -9  11   7      114.96      129.06     15.29 o 
  -8  11   7       27.64       19.78      4.95 o 
  -7  11   7       93.59       87.68      6.30 o 
  -6  11   7       17.74       11.24      3.15 o 
  -5  11   7      165.16      185.75      7.65 o 
  -4  11   7       59.71       54.41      3.60 o 
  -3  11   7      149.43      138.52      5.85 o 
  -2  11   7      110.71      101.18      5.40 o 
  -1  11   7       34.23       25.63      3.60 o 
   0  11   7       97.61       84.99      5.85 o 
   1  11   7       38.99       28.33      4.05 o 
   2  11   7      111.33       90.39      4.95 o 
   3  11   7      156.52      140.32      5.85 o 
   4  11   7       58.77       48.11      3.60 o 
   5  11   7      172.06      200.59      9.44 o 
   6  11   7       18.31       13.94      3.60 o 
   7  11   7       95.36       97.58      7.64 o 
   8  11   7       27.13       25.18      4.50 o 
   9  11   7      112.62      121.41     10.79 o 
  10  11   7       21.20       32.37      8.09 o 
  11  11   7       66.39       79.13     16.19 o 
  12  11   7        9.96       33.72     16.63 o 
 -11  12   7       11.67        5.39      6.29 o 
 -10  12   7       16.79       28.32      8.99 o 
  -9  12   7      127.26      154.69     17.09 o 
  -8  12   7       35.01       40.46      7.64 o 
  -7  12   7       19.12       10.34      4.50 o 
  -6  12   7       55.33       58.45      4.95 o 
  -5  12   7      165.66      169.55      9.44 o 
  -4  12   7       62.48       55.75      4.50 o 
  -3  12   7      187.08      191.16      8.55 o 
  -2  12   7      102.87       91.29      6.30 o 
  -1  12   7      105.89      121.42      6.30 o 
   0  12   7      183.66      166.87      8.55 o 
   1  12   7      106.75      132.66      7.19 o 
   2  12   7      102.41       82.74      6.75 o 
   3  12   7      187.03      191.16      9.00 o 
   4  12   7       61.80       55.30      4.50 o 
   5  12   7      164.82      178.10     11.24 o 
   6  12   7       53.90       55.30      5.40 o 
   7  12   7       19.33       18.88      4.50 o 
   8  12   7       34.13       34.62      6.29 o 
   9  12   7      127.18      141.20     14.84 o 
  10  12   7       17.61       31.92      8.09 o 
  11  12   7       12.23       10.34      8.09 o 
 -10  13   7        6.15        4.95      7.64 o 
  -9  13   7        5.68       -1.35      7.19 o 
  -8  13   7       10.45        0.45      5.84 o 
  -7  13   7       23.39       27.87      6.74 o 
  -6  13   7       34.66       34.17      4.95 o 
  -5  13   7       10.42        4.95      4.50 o 
  -4  13   7       27.47       23.38      4.05 o 
  -3  13   7       98.28      105.67      8.54 o 
  -2  13   7      372.58      385.63     20.70 o 
  -1  13   7      227.39      219.51     13.49 o 
   0  13   7      240.51      212.77     13.50 o 
   1  13   7      228.41      225.36     12.15 o 
   2  13   7      371.73      386.08     18.00 o 
   3  13   7      100.56       92.63      6.75 o 
   4  13   7       27.29       17.53      4.05 o 
   5  13   7       10.87        4.05      3.60 o 
   6  13   7       34.09       31.92      5.40 o 
   7  13   7       23.18       23.83      5.39 o 
   8  13   7       10.50        9.89      5.39 o 
   9  13   7        5.78       10.79      7.64 o 
  10  13   7        6.29       13.94      7.64 o 
  -9  14   7       12.70       11.69      7.19 o 
  -8  14   7       42.46       42.71      8.99 o 
  -7  14   7       28.63       32.82      6.74 o 
  -6  14   7       42.04       38.67      7.19 o 
  -5  14   7       11.89       10.79      4.50 o 
  -4  14   7       17.10       12.14      4.95 o 
  -3  14   7      167.21      174.95     13.49 o 
  -2  14   7      580.73      688.33     50.42 o 
  -1  14   7       69.32       74.19      8.54 o 
   0  14   7      360.31      358.16     25.20 o 
   1  14   7       69.05       62.05      7.64 o 
   2  14   7      575.14      634.75     42.32 o 
   3  14   7      165.93      171.35     12.14 o 
   4  14   7       15.74       17.53      4.50 o 
   5  14   7       11.63       10.34      4.05 o 
   6  14   7       43.89       41.36      6.29 o 
   7  14   7       28.05       35.07      8.09 o 
   8  14   7       40.87       40.91      8.99 o 
   9  14   7       12.96       17.53      8.54 o 
  -8  15   7      106.82      135.80     19.78 o 
  -7  15   7       43.09       49.91     11.24 o 
  -6  15   7       14.97       12.14      7.19 o 
  -5  15   7       33.98       31.92      7.19 o 
  -4  15   7       54.47       45.86      9.89 o 
  -3  15   7      172.57      170.45     17.99 o 
  -2  15   7      158.84      182.14     22.04 o 
  -1  15   7        9.45        3.15      5.84 o 
   0  15   7        5.92        1.80      5.39 o 
   1  15   7       10.01        1.35      5.39 o 
   2  15   7      159.95      161.90     15.29 o 
   3  15   7      173.93      171.80     15.74 o 
   4  15   7       55.17       54.40      8.99 o 
   5  15   7       34.86       35.07      7.19 o 
   6  15   7       14.49        8.99      7.19 o 
   7  15   7       43.40       44.51      9.44 o 
   8  15   7      107.34      123.20     23.38 o 
  -7  16   7       36.43       33.27     11.24 o 
  -6  16   7        0.10       -8.54      8.54 o 
  -5  16   7      105.88      134.00     20.23 o 
  -4  16   7       61.17       73.74     13.04 o 
  -3  16   7      119.96      107.47     15.29 o 
  -2  16   7       26.08       35.07      8.54 o 
  -1  16   7        2.94       13.04      6.74 o 
   0  16   7       38.01       22.93      7.64 o 
   1  16   7        2.95        5.39      6.29 o 
   2  16   7       25.54       45.86      9.44 o 
   3  16   7      120.17      115.12     13.94 o 
   4  16   7       61.57       67.89     11.69 o 
   5  16   7      106.51      125.00     16.64 o 
   6  16   7        0.09        0.90      6.29 o 
   7  16   7       36.33       31.92      9.44 o 
  -6  17   7       33.09       26.53     22.93 o 
  -5  17   7      110.51      102.97     22.48 o 
  -4  17   7       81.50       69.69     14.84 o 
  -3  17   7        0.30       -0.90      7.19 o 
  -2  17   7       34.81       48.56     11.69 o 
  -1  17   7       31.39       30.12      9.89 o 
   0  17   7       14.03       10.34      7.64 o 
   1  17   7       31.82       41.36      9.89 o 
   2  17   7       34.82       35.97      8.99 o 
   3  17   7        0.27       -3.15      6.74 o 
   4  17   7       81.97       99.82     15.74 o 
   5  17   7      112.07      103.87     20.23 o 
   6  17   7       33.04       49.45     17.53 o 
  -4  18   7       43.23       38.22     14.39 o 
  -3  18   7       72.51       74.64     17.09 o 
  -2  18   7       34.64       38.66     10.79 o 
  -1  18   7      162.44      160.54     23.83 o 
   0  18   7        4.44       19.78      9.89 o 
   1  18   7      162.96      159.65     22.93 o 
   2  18   7       34.65       25.18      9.44 o 
   3  18   7       73.27       71.04     18.43 o 
   4  18   7       42.98       25.63     13.49 o 
   0   0   8     6477.02     6400.66    203.14 o 
   1   0   8      384.06      378.09      7.21 o 
   2   0   8      712.91      669.01     11.29 o 
   3   0   8     1152.98     1236.06     19.00 o 
   4   0   8       92.11      118.28      2.70 o 
   5   0   8      374.27      453.86      7.65 o 
   6   0   8     1064.72     1031.76     18.96 o 
   7   0   8       19.70       30.57      1.35 o 
   8   0   8      771.31      748.47     19.83 o 
   9   0   8      130.78      125.47      4.50 o 
  10   0   8       38.87       46.31      3.15 o 
  11   0   8       11.23        8.54      3.15 o 
  12   0   8       26.77       24.73      6.29 o 
  13   0   8        5.76       -4.05      9.89 o 
  14   0   8       96.22      160.52     35.97 o 
 -14   1   8       38.50       60.25     18.88 o 
 -13   1   8       69.55       76.44     15.29 o 
 -12   1   8        6.95        3.60      5.39 o 
 -11   1   8       40.29       43.61      4.50 o 
 -10   1   8      115.73      107.03      5.40 o 
  -9   1   8      466.18      472.20     13.05 o 
  -8   1   8      518.70      525.91     11.26 o 
  -7   1   8       45.40       46.76      2.70 o 
  -6   1   8      594.77      634.82     11.71 o 
  -5   1   8      834.48      846.27     13.08 o 
  -4   1   8       24.57       38.67      1.80 o 
  -3   1   8     2940.95     2972.37     56.13 o 
  -2   1   8       53.39       46.77      1.35 o 
  -1   1   8     5523.76     5473.12     89.22 o 
   0   1   8      691.47      832.17     14.45 o 
   1   1   8     5555.07     5539.18     95.74 o 
   2   1   8       55.28       51.27      1.80 o 
   3   1   8     2973.55     2927.67     47.47 o 
   4   1   8       24.69       38.67      1.80 o 
   5   1   8      834.12      852.59     12.18 o 
   6   1   8      588.19      637.51     11.26 o 
   7   1   8       46.84       48.56      1.80 o 
   8   1   8      516.34      510.60     15.31 o 
   9   1   8      463.46      460.04     12.15 o 
  10   1   8      116.13      108.38      4.95 o 
  11   1   8       39.65       43.61      4.95 o 
  12   1   8        6.71       14.84      5.39 o 
  13   1   8       69.27       83.63     31.02 o 
  14   1   8       38.18       57.55     18.88 o 
 -14   2   8       78.97       80.03     22.03 o 
 -13   2   8       20.67       30.57     11.24 o 
 -12   2   8       92.81      112.86     12.59 o 
 -11   2   8      235.74      228.50     15.29 o 
 -10   2   8       54.15       39.12      3.60 o 
  -9   2   8      312.12      322.61     10.35 o 
  -8   2   8      201.49      196.58      5.85 o 
  -7   2   8     1320.04     1306.23     26.19 o 
  -6   2   8      304.36      317.29      6.75 o 
  -5   2   8     1182.80     1240.84     17.16 o 
  -4   2   8      444.19      427.48      6.76 o 
  -3   2   8      197.43      199.80      3.60 o 
  -2   2   8     5072.12     5100.30     70.22 o 
  -1   2   8     1150.69     1206.18     15.84 o 
   0   2   8       99.78       86.37      2.25 o 
   1   2   8     1149.63     1189.88     16.75 o 
   2   2   8     5059.55     5081.03     67.91 o 
   3   2   8      198.56      201.15      3.60 o 
   4   2   8      449.21      424.34      6.76 o 
   5   2   8     1179.12     1226.36     16.71 o 
   6   2   8      302.76      305.14      5.40 o 
   7   2   8     1316.64     1286.80     19.41 o 
   8   2   8      201.17      197.47      4.50 o 
   9   2   8      311.33      316.76      9.00 o 
  10   2   8       54.81       49.91      3.60 o 
  11   2   8      235.91      237.05     19.34 o 
  12   2   8       92.88      129.95     20.68 o 
  13   2   8       21.05       22.93     11.69 o 
  14   2   8       79.39       70.14     19.78 o 
 -14   3   8       19.18       47.65     18.88 o 
 -13   3   8        8.97       18.43      9.44 o 
 -12   3   8        1.79       -1.35      5.84 o 
 -11   3   8       76.49       89.48      9.44 o 
 -10   3   8      105.62      105.22      5.40 o 
  -9   3   8        1.11       -1.80      1.80 o 
  -8   3   8      113.89      111.98      4.50 o 
  -7   3   8       91.56       92.19      4.05 o 
  -6   3   8       58.43       53.06      2.70 o 
  -5   3   8      470.04      450.83      8.11 o 
  -4   3   8      896.10      882.29     13.54 o 
  -3   3   8     1048.28      961.89     12.65 o 
  -2   3   8     2092.28     2118.95     29.99 o 
  -1   3   8     2805.72     2762.01     38.80 o 
   0   3   8     3585.59     3683.00     50.90 o 
   1   3   8     2743.18     2678.95     34.22 o 
   2   3   8     2076.47     2086.97     27.72 o 
   3   3   8     1084.72      998.65     13.10 o 
   4   3   8      884.94      849.76     12.18 o 
   5   3   8      488.16      469.33      6.76 o 
   6   3   8       59.16       48.11      1.80 o 
   7   3   8       97.04      102.08      2.70 o 
   8   3   8      117.22      118.27      3.15 o 
   9   3   8        1.59        0.45      1.35 o 
  10   3   8      107.01      102.53      5.85 o 
  11   3   8       75.05       77.34      7.19 o 
  12   3   8        1.87        7.64      7.19 o 
  13   3   8        8.70        2.70     13.04 o 
  14   3   8       18.94        4.50     14.39 o 
 -14   4   8        2.26       -5.39     13.94 o 
 -13   4   8       17.66       15.29      8.54 o 
 -12   4   8       64.02       58.45     11.24 o 
 -11   4   8       15.82       12.59      6.29 o 
 -10   4   8       16.66       21.13      2.25 o 
  -9   4   8      613.66      660.14     22.51 o 
  -8   4   8     1524.92     1587.63     41.09 o 
  -7   4   8      728.38      777.71     17.12 o 
  -6   4   8      373.83      402.87      8.55 o 
  -5   4   8      482.18      428.30      8.11 o 
  -4   4   8      585.24      583.13      8.56 o 
  -3   4   8     1792.78     1864.75     24.02 o 
  -2   4   8      678.27      735.62     11.28 o 
  -1   4   8     2997.70     2931.52     40.16 o 
   0   4   8       42.39       84.53      2.25 o 
   1   4   8     3002.69     2967.65     39.70 o 
   2   4   8      672.37      715.76     10.37 o 
   3   4   8     1796.87     1867.50     25.38 o 
   4   4   8      593.40      594.86      9.46 o 
   5   4   8      484.75      427.86      7.66 o 
   6   4   8      369.03      406.01      7.20 o 
   7   4   8      720.09      751.56     12.62 o 
   8   4   8     1522.69     1576.79     36.57 o 
   9   4   8      617.23      639.43     19.81 o 
  10   4   8       16.72       12.59      1.80 o 
  11   4   8       16.57        8.99      4.05 o 
  12   4   8       63.07       62.50     12.14 o 
  13   4   8       18.20       15.74      9.44 o 
  14   4   8        2.39       22.48     24.28 o 
 -14   5   8        3.35       12.59     13.49 o 
 -13   5   8        4.65       14.84      7.64 o 
 -12   5   8       26.22       26.08      7.64 o 
 -11   5   8       24.71       28.77     18.43 o 
 -10   5   8      164.32      158.31     10.79 o 
  -9   5   8      229.42      242.91      9.45 o 
  -8   5   8       19.69       17.53      2.25 o 
  -7   5   8      498.69      497.51     12.16 o 
  -6   5   8      169.12      167.33      4.50 o 
  -5   5   8      372.91      377.68      7.20 o 
  -4   5   8      110.92      107.49      3.15 o 
  -3   5   8      247.35      263.26      4.95 o 
  -2   5   8       13.18       22.48      1.80 o 
  -1   5   8      948.37     1109.86     15.80 o 
   0   5   8     5198.67     5313.81     75.05 o 
   1   5   8      955.89     1110.35     15.35 o 
   2   5   8       13.92       26.08      1.80 o 
   3   5   8      247.19      259.21      4.95 o 
   4   5   8      112.57      112.89      3.15 o 
   5   5   8      370.50      365.07      7.65 o 
   6   5   8      171.41      174.53      4.05 o 
   7   5   8      496.92      482.65     11.26 o 
   8   5   8       19.47       23.83      1.80 o 
   9   5   8      227.54      251.00      8.55 o 
  10   5   8      168.10      161.01      8.99 o 
  11   5   8       24.41       28.77      7.19 o 
  12   5   8       25.66       20.68     13.04 o 
  13   5   8        4.57       -2.25     11.69 o 
  14   5   8        3.45       15.73     19.33 o 
 -13   6   8       32.73       39.11     12.14 o 
 -12   6   8       50.68       71.49     14.39 o 
 -11   6   8       18.52       18.43      4.50 o 
 -10   6   8       69.80       57.10      5.85 o 
  -9   6   8      126.11      137.16      8.09 o 
  -8   6   8       47.80       35.52      3.15 o 
  -7   6   8       38.55       35.07      2.25 o 
  -6   6   8      200.07      179.04      4.50 o 
  -5   6   8      154.25      167.77      4.50 o 
  -4   6   8     1018.98     1030.60     17.60 o 
  -3   6   8      237.48      248.38      5.40 o 
  -2   6   8     1226.04     1284.94     18.98 o 
  -1   6   8      178.95      199.75      4.05 o 
   0   6   8      319.72      334.03      6.75 o 
   1   6   8      175.03      188.50      4.50 o 
   2   6   8     1209.98     1290.28     21.23 o 
   3   6   8      235.89      242.98      4.95 o 
   4   6   8     1017.91     1040.52     18.95 o 
   5   6   8      157.67      162.38      4.05 o 
   6   6   8      204.98      179.04      4.95 o 
   7   6   8       39.52       37.32      3.15 o 
   8   6   8       49.79       33.27      2.70 o 
   9   6   8      123.65      131.76      5.85 o 
  10   6   8       68.26       60.25      4.05 o 
  11   6   8       18.49       14.84      7.19 o 
  12   6   8       51.44       42.26      9.89 o 
  13   6   8       33.38       21.58     15.74 o 
 -13   7   8        5.82      -14.39     14.39 o 
 -12   7   8       27.23       23.83      9.89 o 
 -11   7   8       41.57       47.21      7.64 o 
 -10   7   8      127.98      125.01     11.24 o 
  -9   7   8      120.99      123.22      8.99 o 
  -8   7   8      256.52      260.92      9.45 o 
  -7   7   8      177.15      176.76      5.40 o 
  -6   7   8      393.12      388.43      9.45 o 
  -5   7   8      539.59      570.58     11.71 o 
  -4   7   8     1273.00     1284.10     23.93 o 
  -3   7   8     1463.42     1484.59     25.76 o 
  -2   7   8      920.16     1017.72     16.24 o 
  -1   7   8       66.80       83.19      2.25 o 
   0   7   8     1735.54     1700.90     23.99 o 
   1   7   8       70.12       85.44      3.15 o 
   2   7   8      921.16     1010.50     20.30 o 
   3   7   8     1481.05     1506.37     26.21 o 
   4   7   8     1258.40     1228.50     22.12 o 
   5   7   8      543.58      572.83     12.16 o 
   6   7   8      389.17      384.37     11.25 o 
   7   7   8      179.84      160.12      5.85 o 
   8   7   8      256.35      270.37     13.05 o 
   9   7   8      121.20      115.12      7.20 o 
  10   7   8      130.82      104.33      9.44 o 
  11   7   8       40.81       39.11     10.34 o 
  12   7   8       27.47       30.12      8.09 o 
  13   7   8        6.15       10.79     13.94 o 
 -13   8   8       17.71        8.99     22.93 o 
 -12   8   8       44.20       32.37      9.89 o 
 -11   8   8       31.30       30.12      7.19 o 
 -10   8   8      244.64      273.48     22.94 o 
  -9   8   8       10.50       12.14      4.50 o 
  -8   8   8       40.45       34.62      3.15 o 
  -7   8   8       89.77       95.78      4.50 o 
  -6   8   8       78.16       82.74      4.05 o 
  -5   8   8      178.18      163.28      5.40 o 
  -4   8   8       99.87      105.23      4.05 o 
  -3   8   8     1032.45     1023.58     18.50 o 
  -2   8   8      865.46      921.21     17.13 o 
  -1   8   8       22.98       30.12      1.80 o 
   0   8   8      192.28      221.78      4.95 o 
   1   8   8       23.35       30.12      1.80 o 
   2   8   8      867.34      930.69     18.04 o 
   3   8   8     1032.65     1002.38     18.50 o 
   4   8   8      100.36      105.68      3.60 o 
   5   8   8      176.60      155.63      5.85 o 
   6   8   8       78.35       91.73      4.50 o 
   7   8   8       88.84       89.48      4.95 o 
   8   8   8       41.24       33.72      3.60 o 
   9   8   8       10.34        2.70      3.15 o 
  10   8   8      243.18      278.43     29.24 o 
  11   8   8       31.56       31.92      5.84 o 
  12   8   8       44.08       33.27     14.84 o 
  13   8   8       17.91       31.92     19.33 o 
 -12   9   8        8.30       21.58     11.24 o 
 -11   9   8        6.71        2.70      5.39 o 
 -10   9   8       20.99       15.29      5.84 o 
  -9   9   8       31.75       28.32      6.29 o 
  -8   9   8      105.52      100.28      6.75 o 
  -7   9   8      167.50      179.00      7.65 o 
  -6   9   8       59.82       56.20      4.05 o 
  -5   9   8      655.83      674.71     17.12 o 
  -4   9   8      240.84      226.74      6.30 o 
  -3   9   8      121.30      125.02      4.50 o 
  -2   9   8      229.61      264.54      5.85 o 
  -1   9   8      166.97      181.27      4.95 o 
   0   9   8       15.48       17.08      3.15 o 
   1   9   8      171.81      188.92      5.85 o 
   2   9   8      225.38      251.93      6.75 o 
   3   9   8      125.34      129.97      4.05 o 
   4   9   8      237.07      209.19      6.75 o 
   5   9   8      657.78      683.27     18.02 o 
   6   9   8       58.09       59.35      3.60 o 
   7   9   8      172.05      173.61      8.10 o 
   8   9   8      103.71      110.62      7.19 o 
   9   9   8       30.56       27.42      4.50 o 
  10   9   8       20.38       26.08      6.29 o 
  11   9   8        6.98       21.13     10.34 o 
  12   9   8        8.55        5.39      8.09 o 
 -12  10   8       47.04       42.71     11.24 o 
 -11  10   8        8.40        6.74      6.29 o 
 -10  10   8       26.03       31.02      7.19 o 
  -9  10   8      102.08      109.27     11.24 o 
  -8  10   8       13.83       12.59      4.05 o 
  -7  10   8       48.35       40.46      4.05 o 
  -6  10   8       62.49       48.11      4.05 o 
  -5  10   8       75.57       68.35      3.60 o 
  -4  10   8       13.94        7.64      2.25 o 
  -3  10   8      411.23      456.40     12.15 o 
  -2  10   8      232.63      240.23      6.75 o 
  -1  10   8      195.93      209.17      7.20 o 
   0  10   8      267.31      237.56      9.00 o 
   1  10   8      198.89      207.37      8.55 o 
   2  10   8      227.63      226.28      7.20 o 
   3  10   8      413.75      444.70     12.60 o 
   4  10   8       12.24        7.64      2.25 o 
   5  10   8       74.07       65.20      4.50 o 
   6  10   8       65.83       58.00      4.50 o 
   7  10   8       50.37       49.46      4.50 o 
   8  10   8       12.69       13.49      3.60 o 
   9  10   8      100.81      120.51     11.24 o 
  10  10   8       27.37       25.18      6.74 o 
  11  10   8        7.76        2.70      6.29 o 
  12  10   8       48.43       42.26     14.84 o 
 -11  11   8       17.80       15.29      8.09 o 
 -10  11   8       62.42       54.85     10.79 o 
  -9  11   8       15.50       24.73      6.29 o 
  -8  11   8       72.61       64.75      8.54 o 
  -7  11   8       21.07       13.49      3.60 o 
  -6  11   8       36.24       27.43      4.05 o 
  -5  11   8        2.75        0.90      3.15 o 
  -4  11   8      113.48      108.38      5.40 o 
  -3  11   8      265.58      268.13      9.00 o 
  -2  11   8       60.01       50.81      3.60 o 
  -1  11   8       51.14       41.37      4.05 o 
   0  11   8      480.55      435.77     14.41 o 
   1  11   8       51.09       42.71      4.50 o 
   2  11   8       59.81       58.00      4.05 o 
   3  11   8      265.71      267.23      9.90 o 
   4  11   8      113.42      107.48      5.40 o 
   5  11   8        2.73        1.35      2.70 o 
   6  11   8       35.42       25.63      3.60 o 
   7  11   8       21.62       22.93      4.05 o 
   8  11   8       74.03       67.00      6.74 o 
   9  11   8       15.05       24.28      4.95 o 
  10  11   8       63.59       74.64     13.49 o 
  11  11   8       17.44        6.29      7.19 o 
 -11  12   8        0.26       -3.15      8.54 o 
 -10  12   8       56.52       65.19     13.94 o 
  -9  12   8      159.20      189.33     23.83 o 
  -8  12   8       40.76       33.72      7.64 o 
  -7  12   8       12.77        8.09      4.05 o 
  -6  12   8       64.07       69.69      5.85 o 
  -5  12   8       57.71       46.76      4.50 o 
  -4  12   8       70.40       69.69      4.50 o 
  -3  12   8      141.60      129.52      6.30 o 
  -2  12   8        3.78        2.70      3.60 o 
  -1  12   8      152.85      130.42      9.44 o 
   0  12   8       11.14       11.69      4.50 o 
   1  12   8      153.86      131.32      7.65 o 
   2  12   8        2.94       -1.80      2.25 o 
   3  12   8      141.46      132.67      6.75 o 
   4  12   8       70.28       69.69      4.95 o 
   5  12   8       58.48       58.00      5.85 o 
   6  12   8       63.91       80.48      6.74 o 
   7  12   8       12.36       16.18      4.05 o 
   8  12   8       42.08       44.96      5.84 o 
   9  12   8      158.31      178.08     24.28 o 
  10  12   8       57.33       97.57     18.43 o 
  11  12   8        0.29       18.88     13.04 o 
 -10  13   8       20.70       22.48     11.24 o 
  -9  13   8        6.65       18.88      9.89 o 
  -8  13   8      171.98      183.49     22.49 o 
  -7  13   8       34.66       36.42      7.64 o 
  -6  13   8       65.80       46.31      6.29 o 
  -5  13   8      100.56       94.88      8.09 o 
  -4  13   8       10.16       13.94      3.60 o 
  -3  13   8       20.18       22.03      4.05 o 
  -2  13   8       44.82       36.87      4.95 o 
  -1  13   8       49.14       35.07      7.64 o 
   0  13   8       90.22       86.33      8.54 o 
   1  13   8       51.64       52.16      6.29 o 
   2  13   8       45.63       52.15      4.50 o 
   3  13   8       19.64       20.23      3.60 o 
   4  13   8        9.58        2.25      3.15 o 
   5  13   8      103.48       91.28      7.64 o 
   6  13   8       67.53       61.15      7.19 o 
   7  13   8       33.07       28.32      5.84 o 
   8  13   8      172.03      166.40     20.24 o 
   9  13   8        6.51        2.25      6.29 o 
  10  13   8       20.10       18.43     10.79 o 
  -9  14   8       18.39        6.29      9.44 o 
  -8  14   8       17.36       -2.70      7.19 o 
  -7  14   8       26.58       12.14      6.74 o 
  -6  14   8        4.28        9.44      6.74 o 
  -5  14   8       74.63       81.83      8.99 o 
  -4  14   8       37.93       42.26      6.29 o 
  -3  14   8        9.26        4.95      4.05 o 
  -2  14   8        1.65       -4.50      4.50 o 
  -1  14   8      164.42      144.36     13.49 o 
   0  14   8       26.50       14.39      6.29 o 
   1  14   8      164.33      156.06     12.59 o 
   2  14   8        1.67        3.15      3.15 o 
   3  14   8        9.08        8.09      3.60 o 
   4  14   8       37.86       55.75      6.74 o 
   5  14   8       73.77       98.02     10.79 o 
   6  14   8        4.41        1.35      5.84 o 
   7  14   8       26.14       26.53      7.64 o 
   8  14   8       17.62       16.63      8.99 o 
   9  14   8       18.59       20.23      8.54 o 
  -8  15   8       21.84       35.97      9.89 o 
  -7  15   8        9.16        8.09      6.74 o 
  -6  15   8       36.00       30.12      8.09 o 
  -5  15   8        3.28       13.04      6.74 o 
  -4  15   8       57.61       68.34     10.34 o 
  -3  15   8      107.65       80.04     11.24 o 
  -2  15   8       58.36       71.49     12.14 o 
  -1  15   8       38.26       35.52      8.09 o 
   0  15   8        0.45        0.00      4.95 o 
   1  15   8       39.70       29.67      6.74 o 
   2  15   8       59.15       61.15      8.09 o 
   3  15   8      109.63      102.07     12.59 o 
   4  15   8       57.75       55.30      8.54 o 
   5  15   8        2.95        6.29      6.74 o 
   6  15   8       35.88       31.92      8.09 o 
   7  15   8        9.57        0.00      6.29 o 
   8  15   8       21.85        6.29      9.89 o 
  -7  16   8       11.28        7.64      8.09 o 
  -6  16   8       14.02       -0.45     11.24 o 
  -5  16   8       52.21       56.65     13.04 o 
  -4  16   8       18.15       15.74      8.54 o 
  -3  16   8       12.05       -0.90      7.19 o 
  -2  16   8       14.60        7.19      8.09 o 
  -1  16   8       71.82       58.90      9.44 o 
   0  16   8        1.78       -4.05      6.29 o 
   1  16   8       70.93       60.25      9.89 o 
   2  16   8       14.27       19.33      6.29 o 
   3  16   8       11.60       15.29      7.64 o 
   4  16   8       17.88       10.79      6.74 o 
   5  16   8       52.50       45.86      9.89 o 
   6  16   8       13.81       21.58      7.64 o 
   7  16   8       11.47       14.39     13.04 o 
  -6  17   8        7.21      -31.02     31.02 o 
  -5  17   8       22.72       26.08     11.24 o 
  -4  17   8       33.53       33.72     10.79 o 
  -3  17   8        8.52       18.88      9.89 o 
  -2  17   8        7.87       25.18      8.54 o 
  -1  17   8        5.78        8.99      7.19 o 
   0  17   8      178.34      212.72     29.68 o 
   1  17   8        5.80       14.84      8.09 o 
   2  17   8        7.96       19.33      8.09 o 
   3  17   8        8.47       14.84      8.54 o 
   4  17   8       33.55       37.32     10.79 o 
   5  17   8       22.51       40.01     11.24 o 
   6  17   8        7.01        9.44     11.24 o 
  -3  18   8        1.25       13.04      9.89 o 
  -2  18   8       10.41       22.03      8.99 o 
  -1  18   8        6.17        8.09      8.54 o 
   0  18   8        3.07       -6.29      8.54 o 
   1  18   8        6.25       -5.39      8.09 o 
   2  18   8       10.62       10.34      9.89 o 
   3  18   8        1.21       13.04     10.34 o 
   1   0   9     2473.64     2583.44     44.67 o 
   2   0   9      390.06      362.64      5.86 o 
   3   0   9     1897.66     2157.29     33.57 o 
   4   0   9      402.36      379.20      7.21 o 
   5   0   9     3924.82     3936.03     58.89 o 
   6   0   9      139.98      152.03      3.60 o 
   7   0   9     1961.20     2096.09     38.00 o 
   8   0   9       58.34       48.11      2.25 o 
   9   0   9      170.24      168.21      6.75 o 
  10   0   9      181.25      183.05      8.10 o 
  11   0   9      110.43      102.08      8.54 o 
  12   0   9       28.70       22.03      8.09 o 
  13   0   9      124.91      144.35     30.58 o 
  14   0   9       15.07       -0.45      9.44 o 
 -14   1   9       19.30        9.44     13.04 o 
 -13   1   9       86.44       80.04     16.19 o 
 -12   1   9       95.47       95.78     13.04 o 
 -11   1   9      177.03      185.74     13.94 o 
 -10   1   9      119.57      107.48      5.85 o 
  -9   1   9       22.77       19.78      2.70 o 
  -8   1   9      411.75      450.56     11.25 o 
  -7   1   9      425.14      393.45      8.10 o 
  -6   1   9      354.06      356.95      7.20 o 
  -5   1   9       71.75       54.41      2.25 o 
  -4   1   9     1724.90     1830.29     26.72 o 
  -3   1   9     1133.30     1169.33     18.98 o 
  -2   1   9      335.24      408.91      7.21 o 
  -1   1   9     1014.46     1037.55     17.18 o 
   0   1   9        0.91       -0.45      1.35 o 
   1   1   9     1041.17     1071.61     17.18 o 
   2   1   9      331.15      399.90      7.66 o 
   3   1   9     1110.06     1162.42     19.89 o 
   4   1   9     1693.80     1798.80     26.72 o 
   5   1   9       77.75       62.06      2.25 o 
   6   1   9      362.89      361.91      7.20 o 
   7   1   9      421.50      376.79      7.20 o 
   8   1   9      419.99      449.22     10.35 o 
   9   1   9       22.34       24.73      2.25 o 
  10   1   9      118.66      101.18      5.40 o 
  11   1   9      179.11      164.61     12.59 o 
  12   1   9       95.23      105.22     18.44 o 
  13   1   9       85.88       68.79     17.54 o 
  14   1   9       19.50        6.74     13.49 o 
 -14   2   9        1.00       -4.95     12.59 o 
 -13   2   9      101.65      107.02     19.78 o 
 -12   2   9       50.71       57.10      9.44 o 
 -11   2   9       36.44       28.32      5.84 o 
 -10   2   9       52.79       53.05      4.05 o 
  -9   2   9       37.79       29.67      1.80 o 
  -8   2   9      223.55      241.12      7.65 o 
  -7   2   9      583.45      603.53     13.96 o 
  -6   2   9      779.14      822.24     14.43 o 
  -5   2   9     2297.10     2282.66     35.38 o 
  -4   2   9      502.30      514.49      9.01 o 
  -3   2   9     1565.94     1760.19     30.79 o 
  -2   2   9      767.88      779.40     10.83 o 
  -1   2   9     1815.04     1796.13     23.15 o 
   0   2   9      729.35      724.41     11.28 o 
   1   2   9     1797.26     1792.78     25.87 o 
   2   2   9      767.64      764.96     11.28 o 
   3   2   9     1594.49     1763.59     28.08 o 
   4   2   9      512.96      514.97      8.11 o 
   5   2   9     2312.30     2321.34     33.11 o 
   6   2   9      766.01      811.38     14.42 o 
   7   2   9      571.23      594.05     12.16 o 
   8   2   9      222.51      243.37      5.85 o 
   9   2   9       40.25       30.57      1.80 o 
  10   2   9       52.59       50.81      3.60 o 
  11   2   9       38.01       23.38      4.95 o 
  12   2   9       49.76       75.08     15.29 o 
  13   2   9      103.06       97.57     23.38 o 
  14   2   9        1.09       14.39     12.14 o 
 -14   3   9      122.06      147.04     43.17 o 
 -13   3   9       29.06       39.56     11.24 o 
 -12   3   9       12.63       11.24      6.29 o 
 -11   3   9       38.50       38.67      7.64 o 
 -10   3   9      204.01      183.51      8.55 o 
  -9   3   9       63.07       60.25      4.05 o 
  -8   3   9      668.59      657.17     18.47 o 
  -7   3   9        0.49       -1.35      1.80 o 
  -6   3   9     1764.46     1751.66     30.30 o 
  -5   3   9      562.54      513.13      9.91 o 
  -4   3   9      119.27      129.99      3.15 o 
  -3   3   9      297.26      293.05      5.40 o 
  -2   3   9      446.06      467.19      6.76 o 
  -1   3   9     3441.87     3770.63     50.31 o 
   0   3   9      831.96      942.24     14.45 o 
   1   3   9     3444.71     3828.77     50.76 o 
   2   3   9      448.62      469.90      7.21 o 
   3   3   9      295.41      290.35      4.50 o 
   4   3   9      118.91      129.09      3.15 o 
   5   3   9      557.74      520.77      8.56 o 
   6   3   9     1771.12     1755.32     26.68 o 
   7   3   9        0.69        3.60      1.35 o 
   8   3   9      672.86      687.81     13.96 o 
   9   3   9       61.48       51.71      2.70 o 
  10   3   9      200.33      180.36      8.55 o 
  11   3   9       38.31       45.86      8.09 o 
  12   3   9       12.42        7.64     10.79 o 
  13   3   9       29.43       35.97     13.94 o 
  14   3   9      122.54      130.40     39.12 o 
 -14   4   9        4.36      -10.34     11.24 o 
 -13   4   9       34.21       34.17     13.04 o 
 -12   4   9        0.80       -1.35      6.29 o 
 -11   4   9      202.02      192.50     22.04 o 
 -10   4   9        7.70       13.94      2.70 o 
  -9   4   9       47.57       43.16      3.60 o 
  -8   4   9      408.46      398.32     11.70 o 
  -7   4   9       18.18       18.88      2.70 o 
  -6   4   9      397.07      387.58      8.10 o 
  -5   4   9      215.22      215.50      4.95 o 
  -4   4   9      498.51      526.11      8.56 o 
  -3   4   9     1172.63     1274.94     17.17 o 
  -2   4   9     1496.71     1392.61     19.91 o 
  -1   4   9     3410.25     3658.44     53.89 o 
   0   4   9     3528.18     3399.86     48.91 o 
   1   4   9     3418.70     3707.45     52.98 o 
   2   4   9     1516.24     1415.36     19.92 o 
   3   4   9     1158.74     1269.45     17.62 o 
   4   4   9      493.77      519.34      7.21 o 
   5   4   9      207.49      206.05      4.05 o 
   6   4   9      395.08      389.83      7.65 o 
   7   4   9       19.16       22.03      1.80 o 
   8   4   9      408.29      399.22     11.25 o 
   9   4   9       46.84       41.36      2.25 o 
  10   4   9        8.02        9.89      1.80 o 
  11   4   9      199.65      223.98     24.29 o 
  12   4   9        0.87        6.29      8.09 o 
  13   4   9       34.91       41.36     15.29 o 
  14   4   9        4.38       26.07     21.58 o 
 -14   5   9       14.17       17.08     13.94 o 
 -13   5   9       23.02       18.43     12.59 o 
 -12   5   9       12.74       19.33      7.64 o 
 -11   5   9       60.32       48.56     11.69 o 
 -10   5   9      306.57      336.52     22.49 o 
  -9   5   9      127.40      128.17      5.85 o 
  -8   5   9      558.71      533.55     13.96 o 
  -7   5   9       77.82       88.58      3.60 o 
  -6   5   9      577.05      619.28     12.16 o 
  -5   5   9      532.14      554.87     10.81 o 
  -4   5   9      790.29      869.29     14.88 o 
  -3   5   9      751.54      812.52     12.17 o 
  -2   5   9      773.59      786.12     12.63 o 
  -1   5   9     2231.83     2269.59     33.14 o 
   0   5   9      297.53      291.24      5.40 o 
   1   5   9     2254.31     2300.22     31.78 o 
   2   5   9      778.56      776.22     11.28 o 
   3   5   9      760.60      844.12     13.08 o 
   4   5   9      807.14      872.05     15.78 o 
   5   5   9      536.97      568.39     10.36 o 
   6   5   9      570.84      594.05     11.26 o 
   7   5   9       75.45       93.53      3.15 o 
   8   5   9      563.25      535.36     14.41 o 
   9   5   9      128.48      138.06      5.85 o 
  10   5   9      311.93      317.18     18.00 o 
  11   5   9       60.99       62.05      8.09 o 
  12   5   9       12.94        4.95      8.09 o 
  13   5   9       22.94        3.60     12.14 o 
  14   5   9       13.79       98.01     42.26 o 
 -13   6   9       15.26        6.29     10.79 o 
 -12   6   9       12.89        9.89      9.89 o 
 -11   6   9       48.46       47.66      7.64 o 
 -10   6   9      162.62      159.20     11.69 o 
  -9   6   9      253.99      274.40     12.15 o 
  -8   6   9      141.85      110.18      5.40 o 
  -7   6   9      449.51      439.33     12.15 o 
  -6   6   9      658.98      681.11     13.96 o 
  -5   6   9      250.07      233.96      5.40 o 
  -4   6   9     1272.19     1305.47     23.93 o 
  -3   6   9      178.70      168.25      4.50 o 
  -2   6   9      807.44      801.38     12.18 o 
  -1   6   9      355.55      420.04      7.20 o 
   0   6   9     3232.00     3448.62     51.47 o 
   1   6   9      357.38      406.98      7.65 o 
   2   6   9      803.51      805.43     13.53 o 
   3   6   9      182.10      166.00      4.05 o 
   4   6   9     1267.45     1320.35     24.84 o 
   5   6   9      252.92      230.81      5.85 o 
   6   6   9      661.23      687.42     15.32 o 
   7   6   9      456.01      441.14     13.50 o 
   8   6   9      141.82      113.78      4.95 o 
   9   6   9      250.06      248.76      9.00 o 
  10   6   9      160.39      203.28     15.74 o 
  11   6   9       46.94       48.11      9.44 o 
  12   6   9       13.32       13.94      6.74 o 
  13   6   9       15.60       16.18     13.04 o 
 -13   7   9       35.07       72.83     35.52 o 
 -12   7   9       30.75       14.84     10.34 o 
 -11   7   9       86.88       89.03     11.69 o 
 -10   7   9        2.13       -3.15      3.15 o 
  -9   7   9      192.73      206.44     13.49 o 
  -8   7   9      122.56      122.77      6.75 o 
  -7   7   9      659.16      649.89     15.76 o 
  -6   7   9      320.07      298.79      8.10 o 
  -5   7   9      216.24      218.18      5.85 o 
  -4   7   9      155.98      139.43      4.05 o 
  -3   7   9      327.11      328.55      7.20 o 
  -2   7   9        4.12        4.50      1.80 o 
  -1   7   9       58.96       57.11      2.70 o 
   0   7   9      440.64      458.86      9.46 o 
   1   7   9       61.30       57.11      3.15 o 
   2   7   9        4.59        5.84      2.25 o 
   3   7   9      331.21      339.81      7.20 o 
   4   7   9      152.14      152.03      4.05 o 
   5   7   9      213.22      220.88      5.85 o 
   6   7   9      326.54      319.94     10.35 o 
   7   7   9      655.63      645.38     19.37 o 
   8   7   9      124.80      123.22      5.85 o 
   9   7   9      193.40      218.14     11.69 o 
  10   7   9        1.89        1.80      3.60 o 
  11   7   9       87.35       97.12     14.84 o 
  12   7   9       30.16       19.78      9.89 o 
  13   7   9       34.71       62.49     22.03 o 
 -13   8   9       17.26       -1.80     24.28 o 
 -12   8   9       55.22       54.40     15.74 o 
 -11   8   9        9.96       12.14      5.39 o 
 -10   8   9       48.19       53.05      7.19 o 
  -9   8   9       20.76       18.88      4.50 o 
  -8   8   9       17.46        9.44      2.70 o 
  -7   8   9      657.15      668.76     21.17 o 
  -6   8   9      345.42      368.99     10.35 o 
  -5   8   9      381.74      377.15     10.80 o 
  -4   8   9     2845.47     2866.38     56.24 o 
  -3   8   9      470.33      454.75      9.46 o 
  -2   8   9      725.68      752.15     15.32 o 
  -1   8   9      483.96      477.32      9.46 o 
   0   8   9       51.78       50.81      2.25 o 
   1   8   9      493.65      452.57     10.36 o 
   2   8   9      728.18      752.60     18.03 o 
   3   8   9      475.82      449.80     10.36 o 
   4   8   9     2841.71     2848.20     59.87 o 
   5   8   9      392.60      399.22     11.70 o 
   6   8   9      339.91      366.74     10.80 o 
   7   8   9      650.87      673.25     25.67 o 
   8   8   9       17.24       14.84      3.15 o 
   9   8   9       20.89       20.68      3.60 o 
  10   8   9       49.29       40.46      6.74 o 
  11   8   9        9.26        2.70      3.60 o 
  12   8   9       54.32       58.45     14.39 o 
  13   8   9       16.91       18.43     12.59 o 
 -12   9   9        7.85       13.49     10.79 o 
 -11   9   9      131.49      136.70     19.79 o 
 -10   9   9       65.78       71.94     10.34 o 
  -9   9   9        4.71        0.00      3.15 o 
  -8   9   9       80.92       83.18      5.40 o 
  -7   9   9       12.43        9.44      2.70 o 
  -6   9   9       73.60       69.25      4.50 o 
  -5   9   9      653.17      679.18     18.02 o 
  -4   9   9      364.60      368.58      9.90 o 
  -3   9   9      492.76      498.86     11.71 o 
  -2   9   9       46.51       51.26      2.70 o 
  -1   9   9      284.71      289.78      6.75 o 
   0   9   9       35.88       42.26      2.70 o 
   1   9   9      286.55      287.53      8.10 o 
   2   9   9       44.68       45.86      3.15 o 
   3   9   9      492.66      504.26     12.61 o 
   4   9   9      360.20      363.63     10.80 o 
   5   9   9      646.32      684.12     19.82 o 
   6   9   9       74.69       70.59      4.50 o 
   7   9   9       13.07       16.18      3.15 o 
   8   9   9       81.49       88.58      7.19 o 
   9   9   9        4.32        2.25      3.60 o 
  10   9   9       64.57       71.04     11.24 o 
  11   9   9      132.85      143.45     22.93 o 
  12   9   9        7.84        7.19     10.34 o 
 -12  10   9      102.75       98.47     31.92 o 
 -11  10   9        2.37        4.05      6.74 o 
 -10  10   9       55.08       73.29     12.14 o 
  -9  10   9       71.60       67.44      8.09 o 
  -8  10   9       52.44       49.01      6.29 o 
  -7  10   9        7.77        6.29      3.15 o 
  -6  10   9      183.99      178.56      8.10 o 
  -5  10   9      325.23      281.22     11.25 o 
  -4  10   9      259.68      232.14      8.10 o 
  -3  10   9      133.09      132.22      4.95 o 
  -2  10   9       60.14       49.46      3.15 o 
  -1  10   9      317.34      313.64      9.00 o 
   0  10   9        4.25       -0.45      1.80 o 
   1  10   9      318.40      313.19     10.80 o 
   2  10   9       58.81       48.11      2.70 o 
   3  10   9      130.18      127.27      4.95 o 
   4  10   9      261.19      241.14      8.10 o 
   5  10   9      327.31      287.52     11.70 o 
   6  10   9      183.23      195.20     10.34 o 
   7  10   9        7.50        5.84      3.15 o 
   8  10   9       52.63       70.14      7.64 o 
   9  10   9       70.75       78.24      9.44 o 
  10  10   9       55.43       62.05     10.79 o 
  11  10   9        2.31       -1.35      5.39 o 
  12  10   9      102.69      104.77     26.08 o 
 -11  11   9       52.44       62.49     12.14 o 
 -10  11   9       30.12       40.46     10.34 o 
  -9  11   9      166.12      190.68     19.79 o 
  -8  11   9      122.09      117.37     10.79 o 
  -7  11   9      184.44      197.44     12.14 o 
  -6  11   9      157.82      159.20      9.89 o 
  -5  11   9      320.18      286.60     11.70 o 
  -4  11   9      137.78      137.61      6.30 o 
  -3  11   9      126.71      119.17      5.40 o 
  -2  11   9       79.33       65.20      3.60 o 
  -1  11   9      270.86      250.59      8.10 o 
   0  11   9      407.37      324.05     12.15 o 
   1  11   9      268.83      247.89      9.45 o 
   2  11   9       76.43       67.00      4.05 o 
   3  11   9      127.40      123.22      6.30 o 
   4  11   9      133.49      131.77      6.30 o 
   5  11   9      317.09      311.79     13.05 o 
   6  11   9      154.54      181.24     11.24 o 
   7  11   9      181.41      216.78     14.39 o 
   8  11   9      123.64      125.91     10.79 o 
   9  11   9      167.94      192.93     25.18 o 
  10  11   9       30.79       39.56      9.89 o 
  11  11   9       52.57       66.54     14.84 o 
 -11  12   9       51.61       41.81     13.49 o 
 -10  12   9       66.33       66.54     13.49 o 
  -9  12   9       10.62       11.24      5.84 o 
  -8  12   9       81.28       81.38     10.79 o 
  -7  12   9       17.29        9.89      4.95 o 
  -6  12   9       60.98       47.21      4.95 o 
  -5  12   9       24.08       17.08      4.05 o 
  -4  12   9       52.86       35.07      4.05 o 
  -3  12   9       61.92       55.30      4.05 o 
  -2  12   9       39.46       46.76      4.05 o 
  -1  12   9       10.94       11.24      3.15 o 
   0  12   9      152.54      164.60     10.34 o 
   1  12   9       11.62       18.43      4.95 o 
   2  12   9       38.83       47.66      4.05 o 
   3  12   9       63.28       64.75      4.50 o 
   4  12   9       53.24       47.66      4.50 o 
   5  12   9       24.07       22.48      3.60 o 
   6  12   9       60.51       58.00      5.85 o 
   7  12   9       17.99       13.04      4.05 o 
   8  12   9       82.58       72.84      8.54 o 
   9  12   9       10.04        8.99      8.09 o 
  10  12   9       65.64       82.28     16.64 o 
  11  12   9       51.55       59.35     16.64 o 
 -10  13   9       18.25       12.59      8.99 o 
  -9  13   9        6.97       22.03      8.54 o 
  -8  13   9        0.60        1.80      5.84 o 
  -7  13   9       64.69       89.47     10.34 o 
  -6  13   9       51.66       51.70      7.64 o 
  -5  13   9       14.10       19.33      4.05 o 
  -4  13   9       96.02       88.58      6.74 o 
  -3  13   9      104.09      107.47      7.64 o 
  -2  13   9       38.95       31.92      4.05 o 
  -1  13   9       47.11       46.76      5.84 o 
   0  13   9        1.80        0.00      5.84 o 
   1  13   9       47.09       49.91      5.84 o 
   2  13   9       40.06       34.17      4.50 o 
   3  13   9      103.68      112.87      8.09 o 
   4  13   9       97.40       89.48      7.19 o 
   5  13   9       13.74       20.23      4.05 o 
   6  13   9       52.19       46.31      7.19 o 
   7  13   9       65.26       84.53     12.14 o 
   8  13   9        0.60        0.90      5.84 o 
   9  13   9        7.00       -3.60      7.19 o 
  10  13   9       18.35       23.83      9.44 o 
  -9  14   9       52.77       78.68     17.08 o 
  -8  14   9       24.80       25.18      8.09 o 
  -7  14   9        3.77        4.05      7.64 o 
  -6  14   9       45.68       43.61      7.19 o 
  -5  14   9       70.11       74.19     10.34 o 
  -4  14   9       93.39       89.48     10.34 o 
  -3  14   9       23.21       28.32      5.39 o 
  -2  14   9       38.93       28.77      5.84 o 
  -1  14   9      117.37      126.36     11.24 o 
   0  14   9      197.66      183.95     18.89 o 
   1  14   9      114.94      111.07     10.34 o 
   2  14   9       40.61       36.42      4.95 o 
   3  14   9       22.16       19.78      4.05 o 
   4  14   9       92.52       97.57     10.34 o 
   5  14   9       68.64       79.58     10.79 o 
   6  14   9       45.36       40.01      8.09 o 
   7  14   9        3.58       -2.70      5.39 o 
   8  14   9       24.86       29.67      8.54 o 
   9  14   9       51.82       69.69     17.98 o 
  -8  15   9       27.48       19.78     10.34 o 
  -7  15   9       71.43       67.44     11.69 o 
  -6  15   9       52.86       56.65     10.34 o 
  -5  15   9       17.57       13.94      7.64 o 
  -4  15   9       14.97        5.84      5.84 o 
  -3  15   9       49.81       36.87     13.04 o 
  -2  15   9       25.93       27.42      7.64 o 
  -1  15   9      116.81      100.28     13.49 o 
   0  15   9       16.65       11.69      7.19 o 
   1  15   9      116.10      123.66     12.59 o 
   2  15   9       25.35       35.97      6.74 o 
   3  15   9       49.62       49.01      8.54 o 
   4  15   9       14.88       13.94      6.74 o 
   5  15   9       17.27        6.29      6.74 o 
   6  15   9       52.66       58.90     10.79 o 
   7  15   9       70.52       96.22     17.09 o 
   8  15   9       26.89       42.71     17.53 o 
  -7  16   9       40.78       64.74     20.68 o 
  -6  16   9       17.04       22.93      9.89 o 
  -5  16   9       32.84       17.53      8.54 o 
  -4  16   9      128.18      122.76     19.79 o 
  -3  16   9        0.92        5.84      6.74 o 
  -2  16   9       83.77      106.56     19.33 o 
  -1  16   9       13.89       14.39      6.74 o 
   0  16   9       10.06       25.18      7.64 o 
   1  16   9       13.74        6.29      7.64 o 
   2  16   9       83.19       88.58     13.04 o 
   3  16   9        0.90        5.84      6.29 o 
   4  16   9      127.84      147.49     21.13 o 
   5  16   9       32.68       27.87      9.44 o 
   6  16   9       17.16       19.33      8.09 o 
   7  16   9       40.71       60.69     20.68 o 
  -5  17   9        2.50        6.74     11.69 o 
  -4  17   9      121.67      147.49     24.28 o 
  -3  17   9       80.53       47.21     13.04 o 
  -2  17   9        9.49        5.39      8.09 o 
  -1  17   9       49.27       44.96     10.34 o 
   0  17   9       10.82        7.64      8.99 o 
   1  17   9       50.34       63.39     12.14 o 
   2  17   9        9.49       16.63      7.64 o 
   3  17   9       80.78       76.44     12.59 o 
   4  17   9      120.56      134.45     19.79 o 
   5  17   9        2.39       -8.99     13.94 o 
  -3  18   9       45.60       50.35     16.19 o 
  -2  18   9       60.55       75.53     19.33 o 
  -1  18   9        6.83        0.00      8.99 o 
   0  18   9      276.78      286.53     56.23 o 
   1  18   9        6.80        8.99      7.64 o 
   2  18   9       60.30       76.88     18.88 o 
   3  18   9       46.05       50.35     17.53 o 
   0   0  10     5007.67     5412.92    169.70 o 
   1   0  10      222.13      206.58      4.50 o 
   2   0  10      636.06      665.59     11.27 o 
   3   0  10     3353.26     3460.29     51.11 o 
   4   0  10      130.13      147.53      3.60 o 
   5   0  10     3022.52     2919.43     59.11 o 
   6   0  10      140.01      145.73      3.15 o 
   7   0  10      230.80      242.04      4.95 o 
   8   0  10      257.19      240.69      5.85 o 
   9   0  10      839.13      943.05     31.54 o 
  10   0  10        0.43        5.84      2.25 o 
  11   0  10        2.97        3.60      4.05 o 
  12   0  10       68.65       62.50     13.04 o 
  13   0  10        0.89       -2.25     12.59 o 
  14   0  10        0.61       11.69     13.49 o 
 -14   1  10        0.42       14.84     16.63 o 
 -13   1  10       91.54      128.15     22.93 o 
 -12   1  10      202.30      214.53     28.33 o 
 -11   1  10      107.53       94.88     10.34 o 
 -10   1  10       51.13       50.81      4.50 o 
  -9   1  10      164.82      159.66      5.85 o 
  -8   1  10      109.13      102.08      3.60 o 
  -7   1  10      455.97      443.45      9.90 o 
  -6   1  10      316.52      308.73      6.75 o 
  -5   1  10      102.66      122.78      3.15 o 
  -4   1  10      116.98      114.69      3.15 o 
  -3   1  10      627.97      645.57     11.72 o 
  -2   1  10       55.91       53.96      1.80 o 
  -1   1  10      954.77      978.89     15.36 o 
   0   1  10      739.52      812.28     13.54 o 
   1   1  10      958.91      995.62     16.71 o 
   2   1  10       52.64       54.86      2.25 o 
   3   1  10      631.48      669.03     12.17 o 
   4   1  10      112.85      110.64      3.15 o 
   5   1  10      101.19      118.73      3.15 o 
   6   1  10      315.12      310.98      7.20 o 
   7   1  10      461.54      440.75      9.45 o 
   8   1  10      112.80      102.53      3.15 o 
   9   1  10      168.63      155.62      6.30 o 
  10   1  10       51.67       47.21      4.50 o 
  11   1  10      104.92      118.26     14.84 o 
  12   1  10      201.24      194.29     32.38 o 
  13   1  10       92.37      119.60     25.63 o 
  14   1  10        0.38       -3.60     14.39 o 
 -14   2  10       28.85       35.07     15.29 o 
 -13   2  10       50.12       48.56     12.14 o 
 -12   2  10        5.84       16.18      8.99 o 
 -11   2  10        6.36       10.34      4.95 o 
 -10   2  10        7.61        4.05      3.15 o 
  -9   2  10      120.52      112.42      4.50 o 
  -8   2  10      265.25      267.24      7.65 o 
  -7   2  10      280.52      242.52      6.75 o 
  -6   2  10      138.45      126.83      3.60 o 
  -5   2  10      935.26      915.75     17.59 o 
  -4   2  10      129.73      161.92      3.60 o 
  -3   2  10      751.28      757.73     12.18 o 
  -2   2  10      170.53      198.86      3.60 o 
  -1   2  10      896.61      944.15     14.45 o 
   0   2  10     2165.02     2277.83     34.53 o 
   1   2  10      912.86      946.93     14.90 o 
   2   2  10      167.25      197.06      4.05 o 
   3   2  10      743.41      712.15     11.28 o 
   4   2  10      128.97      164.17      3.60 o 
   5   2  10      933.65      896.80     14.89 o 
   6   2  10      135.04      117.39      3.15 o 
   7   2  10      282.48      247.47      5.40 o 
   8   2  10      260.83      267.69      6.75 o 
   9   2  10      118.69      104.78      4.05 o 
  10   2  10        8.12        8.99      2.25 o 
  11   2  10        6.42       -7.19      7.19 o 
  12   2  10        6.05        2.25     11.24 o 
  13   2  10       49.63       38.22     13.49 o 
  14   2  10       28.56       23.83     14.39 o 
 -14   3  10        1.04       20.23     15.28 o 
 -13   3  10       41.36       28.32     11.24 o 
 -12   3  10       25.75       31.92     12.14 o 
 -11   3  10       46.66       35.97      7.19 o 
 -10   3  10       91.19       79.59      6.30 o 
  -9   3  10      238.84      233.47      9.00 o 
  -8   3  10      786.78      786.67     21.63 o 
  -7   3  10      217.74      264.96      7.65 o 
  -6   3  10      596.08      602.69     13.51 o 
  -5   3  10      139.65      119.19      3.60 o 
  -4   3  10     3255.72     3325.52     48.71 o 
  -3   3  10      607.89      604.40      9.46 o 
  -2   3  10      571.33      660.28      9.46 o 
  -1   3  10      753.43      809.79     12.18 o 
   0   3  10      417.73      430.63      6.31 o 
   1   3  10      754.74      817.01     11.28 o 
   2   3  10      568.89      670.19      9.46 o 
   3   3  10      607.31      607.10     10.37 o 
   4   3  10     3285.93     3291.76     45.98 o 
   5   3  10      139.82      120.99      3.15 o 
   6   3  10      612.63      586.06     10.81 o 
   7   3  10      215.97      239.77      6.75 o 
   8   3  10      784.17      779.91     21.18 o 
   9   3  10      238.30      238.86      8.55 o 
  10   3  10       94.39       77.79      9.44 o 
  11   3  10       46.72       39.12     12.59 o 
  12   3  10       26.43       28.77      9.89 o 
  13   3  10       41.21       44.96     16.63 o 
  14   3  10        1.12       -9.89     15.28 o 
 -14   4  10       43.12       33.27     18.88 o 
 -13   4  10       64.85       70.14     15.74 o 
 -12   4  10       22.58       26.53     11.69 o 
 -11   4  10       87.78      109.71     13.94 o 
 -10   4  10        7.83        8.09      2.70 o 
  -9   4  10      144.23      129.07      6.30 o 
  -8   4  10      182.03      192.06      6.75 o 
  -7   4  10       20.47       17.98      2.25 o 
  -6   4  10      262.52      264.11      6.30 o 
  -5   4  10      289.40      304.66      6.75 o 
  -4   4  10      639.54      591.68     11.72 o 
  -3   4  10      627.19      682.79      9.92 o 
  -2   4  10      505.56      514.49      8.11 o 
  -1   4  10       93.79       89.95      3.15 o 
   0   4  10      779.30      730.36     11.73 o 
   1   4  10       87.94       85.45      2.70 o 
   2   4  10      507.42      521.70      7.66 o 
   3   4  10      613.86      646.70      9.91 o 
   4   4  10      642.78      598.45     10.36 o 
   5   4  10      294.12      308.71      5.85 o 
   6   4  10      266.62      258.72      5.40 o 
   7   4  10       20.12       19.78      2.25 o 
   8   4  10      184.48      175.87      5.85 o 
   9   4  10      141.27      115.58      5.85 o 
  10   4  10        8.40       10.34      3.15 o 
  11   4  10       87.94      100.72     13.94 o 
  12   4  10       22.96       21.58      9.44 o 
  13   4  10       63.93       69.69     17.53 o 
  14   4  10       43.49       60.70     37.32 o 
 -13   5  10        2.15        4.50     12.59 o 
 -12   5  10       13.04       10.34      7.19 o 
 -11   5  10       68.66       80.48      9.44 o 
 -10   5  10      123.59      124.11      9.44 o 
  -9   5  10      208.99      220.85      9.45 o 
  -8   5  10      199.60      192.96      7.20 o 
  -7   5  10      873.90      933.84     22.08 o 
  -6   5  10      889.85      905.21     17.58 o 
  -5   5  10      334.47      329.89      7.65 o 
  -4   5  10      611.87      656.43     13.07 o 
  -3   5  10     1221.55     1326.45     24.39 o 
  -2   5  10      300.07      274.56      5.85 o 
  -1   5  10      225.48      200.24      4.05 o 
   0   5  10     1354.84     1384.74     19.89 o 
   1   5  10      226.04      201.14      4.95 o 
   2   5  10      301.79      276.36      5.85 o 
   3   5  10     1225.11     1316.54     26.20 o 
   4   5  10      612.58      651.93     13.07 o 
   5   5  10      330.85      324.94      6.30 o 
   6   5  10      894.38      892.60     17.58 o 
   7   5  10      866.20      920.75     22.98 o 
   8   5  10      202.67      203.31      7.65 o 
   9   5  10      204.89      198.36      8.10 o 
  10   5  10      121.45      131.76      7.64 o 
  11   5  10       70.24       84.53     10.79 o 
  12   5  10       12.79        7.19      9.44 o 
  13   5  10        2.00      -11.69     14.84 o 
 -13   6  10       30.98       53.50     25.63 o 
 -12   6  10       17.05       19.78     12.59 o 
 -11   6  10       41.11       35.07      7.19 o 
 -10   6  10       98.16      116.91     12.14 o 
  -9   6  10      620.93      618.64     34.22 o 
  -8   6  10      136.12      134.02      6.30 o 
  -7   6  10      276.03      259.59      8.10 o 
  -6   6  10       88.85      104.77      4.50 o 
  -5   6  10      342.46      324.48      7.65 o 
  -4   6  10      286.85      282.15      6.30 o 
  -3   6  10     1068.41     1084.85     19.40 o 
  -2   6  10      130.58      122.34      4.05 o 
  -1   6  10     1274.00     1273.48     21.23 o 
   0   6  10      240.35      252.89      5.40 o 
   1   6  10     1265.63     1265.76     20.33 o 
   2   6  10      129.38      122.79      4.05 o 
   3   6  10     1083.27     1114.70     20.76 o 
   4   6  10      286.71      277.65      6.75 o 
   5   6  10      354.91      356.45      8.10 o 
   6   6  10       88.52      100.28      4.05 o 
   7   6  10      270.69      260.04      7.65 o 
   8   6  10      135.31      124.12      4.95 o 
   9   6  10      612.79      636.64     34.67 o 
  10   6  10       97.86       97.58      8.54 o 
  11   6  10       40.93       47.21      9.44 o 
  12   6  10       16.91       13.49     10.34 o 
  13   6  10       31.51       21.13     18.88 o 
 -13   7  10       47.32       53.50     31.47 o 
 -12   7  10       81.85      110.16     23.38 o 
 -11   7  10      176.94      186.19     25.18 o 
 -10   7  10      317.80      379.25     30.14 o 
  -9   7  10       14.91       17.98      4.05 o 
  -8   7  10      170.27      169.11      7.65 o 
  -7   7  10       87.42       88.13      5.40 o 
  -6   7  10       93.95       83.19      3.60 o 
  -5   7  10       41.14       35.07      2.25 o 
  -4   7  10      538.95      557.51     11.71 o 
  -3   7  10        5.00        3.60      1.80 o 
  -2   7  10      408.33      404.73      8.10 o 
  -1   7  10      305.60      295.23      7.65 o 
   0   7  10       27.06       31.02      2.70 o 
   1   7  10      307.19      302.43      7.20 o 
   2   7  10      398.11      381.75      8.55 o 
   3   7  10        4.77        6.29      1.80 o 
   4   7  10      527.39      548.94     11.71 o 
   5   7  10       42.73       44.06      3.15 o 
   6   7  10       94.37       79.14      4.05 o 
   7   7  10       84.64       89.03      4.95 o 
   8   7  10      173.93      162.36      6.75 o 
   9   7  10       14.14       19.33      2.70 o 
  10   7  10      318.19      377.90     29.24 o 
  11   7  10      178.17      218.57     27.88 o 
  12   7  10       81.24       90.83     22.03 o 
  13   7  10       48.18       53.95     22.93 o 
 -12   8  10        4.64       15.29     14.84 o 
 -11   8  10       69.90       54.40     10.79 o 
 -10   8  10        2.50        2.25      4.95 o 
  -9   8  10       34.35       27.43      4.95 o 
  -8   8  10      281.49      297.36     17.54 o 
  -7   8  10       70.24       68.34      3.60 o 
  -6   8  10      624.83      608.85     16.21 o 
  -5   8  10      259.34      238.89      7.20 o 
  -4   8  10      153.59      158.77      4.95 o 
  -3   8  10       68.06       61.60      3.15 o 
  -2   8  10      154.84      174.97      4.95 o 
  -1   8  10       73.25       75.99      3.15 o 
   0   8  10      301.55      281.26      7.65 o 
   1   8  10       74.23       73.30      2.70 o 
   2   8  10      154.93      171.82      4.95 o 
   3   8  10       68.58       64.30      3.15 o 
   4   8  10      155.62      158.77      5.40 o 
   5   8  10      259.97      237.54      7.65 o 
   6   8  10      625.38      604.34     19.36 o 
   7   8  10       69.28       59.35      4.95 o 
   8   8  10      279.55      307.71     18.44 o 
   9   8  10       33.90       31.92      4.05 o 
  10   8  10        2.22       -1.35      4.50 o 
  11   8  10       69.76       61.60     13.04 o 
  12   8  10        4.42        7.64     10.79 o 
 -12   9  10      106.30      121.86     36.87 o 
 -11   9  10       45.08       43.16      8.99 o 
 -10   9  10       20.27       33.27      7.64 o 
  -9   9  10      215.96      225.79     19.34 o 
  -8   9  10      204.18      219.49     13.94 o 
  -7   9  10      346.31      351.41     13.50 o 
  -6   9  10      407.24      406.84     14.40 o 
  -5   9  10       78.40       84.98      4.05 o 
  -4   9  10      236.18      228.08      6.75 o 
  -3   9  10      459.82      458.27     12.15 o 
  -2   9  10      814.04      840.96     20.28 o 
  -1   9  10        5.27        8.54      1.80 o 
   0   9  10        0.86        3.15      1.35 o 
   1   9  10        5.40        6.74      2.25 o 
   2   9  10      801.16      831.01     25.24 o 
   3   9  10      457.34      457.37     13.96 o 
   4   9  10      229.82      219.08      7.65 o 
   5   9  10       78.08       91.73      4.50 o 
   6   9  10      400.09      411.33     16.65 o 
   7   9  10      346.34      355.91     15.30 o 
   8   9  10      201.12      223.54     16.19 o 
   9   9  10      216.38      254.12     23.39 o 
  10   9  10       19.68       21.13      6.74 o 
  11   9  10       44.96       48.56      8.99 o 
  12   9  10      107.11      107.47     32.37 o 
 -12  10  10       62.90       70.14     23.83 o 
 -11  10  10        0.13       -2.25      6.74 o 
 -10  10  10      134.16      143.00     20.69 o 
  -9  10  10        4.86       10.79      4.95 o 
  -8  10  10        0.14        0.90      4.05 o 
  -7  10  10       48.24       47.66      4.50 o 
  -6  10  10       29.03       20.23      3.15 o 
  -5  10  10      619.10      637.16     21.61 o 
  -4  10  10      808.46      862.80     23.88 o 
  -3  10  10      501.27      492.96     14.86 o 
  -2  10  10       39.03       35.97      2.70 o 
  -1  10  10      351.92      338.86      9.00 o 
   0  10  10      107.69      104.78      4.05 o 
   1  10  10      353.07      333.46     11.25 o 
   2  10  10       39.63       27.88      4.05 o 
   3  10  10      508.89      518.18     16.21 o 
   4  10  10      806.92      868.65     26.58 o 
   5  10  10      625.10      616.00     22.51 o 
   6  10  10       28.15       21.13      3.60 o 
   7  10  10       50.94       46.76      4.50 o 
   8  10  10        0.14        3.60      3.60 o 
   9  10  10        4.29        4.05      5.84 o 
  10  10  10      133.09      174.48     26.53 o 
  11  10  10        0.11       -2.25      5.39 o 
  12  10  10       62.04       74.64     27.88 o 
 -11  11  10       73.74       79.13     21.58 o 
 -10  11  10       19.36       18.43      8.09 o 
  -9  11  10       37.24       39.56      8.09 o 
  -8  11  10        2.35       11.69      5.84 o 
  -7  11  10      139.97      131.31     10.34 o 
  -6  11  10       33.41       37.32      4.50 o 
  -5  11  10       29.97       30.12      3.60 o 
  -4  11  10       45.47       34.17      3.60 o 
  -3  11  10      291.36      282.09     11.70 o 
  -2  11  10       78.11       78.69      4.05 o 
  -1  11  10       53.15       48.11      2.70 o 
   0  11  10       73.78       85.88      4.50 o 
   1  11  10       53.82       43.61      4.95 o 
   2  11  10       78.55       80.94      5.85 o 
   3  11  10      292.07      270.84     12.60 o 
   4  11  10       46.01       29.67      4.50 o 
   5  11  10       30.47       26.53      4.05 o 
   6  11  10       33.31       40.46      4.50 o 
   7  11  10      138.67      137.61     11.24 o 
   8  11  10        2.25       -3.15      4.50 o 
   9  11  10       37.61       36.87      8.54 o 
  10  11  10       19.05       27.87      8.99 o 
  11  11  10       74.13       74.64     18.88 o 
 -10  12  10       32.34       30.57      9.89 o 
  -9  12  10       21.52       24.28      9.44 o 
  -8  12  10       56.71       45.86      7.19 o 
  -7  12  10      120.61      126.81     10.34 o 
  -6  12  10       15.34       16.63      4.50 o 
  -5  12  10       54.55       51.71      4.95 o 
  -4  12  10       24.99       13.94      3.60 o 
  -3  12  10      237.99      246.05     10.80 o 
  -2  12  10       86.31       84.54      4.50 o 
  -1  12  10      445.74      436.57     16.65 o 
   0  12  10      481.81      480.73     22.06 o 
   1  12  10      442.53      428.47     18.00 o 
   2  12  10       87.16       83.19      5.85 o 
   3  12  10      237.71      239.31     11.70 o 
   4  12  10       25.04       22.93      4.50 o 
   5  12  10       57.13       58.00      5.85 o 
   6  12  10       15.06       15.73      4.95 o 
   7  12  10      118.04      130.41     11.24 o 
   8  12  10       56.15       49.46      7.64 o 
   9  12  10       20.70       24.28      8.09 o 
  10  12  10       32.13       36.87     11.24 o 
 -10  13  10       48.45       63.84     19.33 o 
  -9  13  10       28.18       26.97     10.34 o 
  -8  13  10       43.83       31.92      8.09 o 
  -7  13  10        4.07        6.29      5.39 o 
  -6  13  10       13.51       15.73      6.29 o 
  -5  13  10       28.41       26.98      5.40 o 
  -4  13  10       42.61       40.91      5.40 o 
  -3  13  10       59.20       47.21      5.85 o 
  -2  13  10       36.32       38.22      4.50 o 
  -1  13  10      202.88      223.54     14.39 o 
   0  13  10      139.78      137.16     11.24 o 
   1  13  10      200.75      228.94     13.04 o 
   2  13  10       34.29       34.17      5.84 o 
   3  13  10       59.87       61.60      8.09 o 
   4  13  10       41.57       42.26      5.84 o 
   5  13  10       27.57       34.17      6.29 o 
   6  13  10       12.60       13.94      5.84 o 
   7  13  10        4.29        4.05      4.50 o 
   8  13  10       43.71       48.11      8.09 o 
   9  13  10       28.44       26.08      8.99 o 
  10  13  10       49.27       54.85     28.32 o 
  -9  14  10        9.04        7.19      9.44 o 
  -8  14  10      160.04      190.22     26.53 o 
  -7  14  10       38.71       23.83     10.34 o 
  -6  14  10       26.68       27.87      8.09 o 
  -5  14  10       84.76       94.42     12.59 o 
  -4  14  10      100.50       80.49      9.89 o 
  -3  14  10      269.80      297.34     27.89 o 
  -2  14  10      223.84      213.20     21.14 o 
  -1  14  10       11.13       22.93      7.19 o 
   0  14  10       77.86       85.43     13.04 o 
   1  14  10       11.07       17.08      5.39 o 
   2  14  10      222.99      246.93     23.84 o 
   3  14  10      269.14      341.42     28.34 o 
   4  14  10      101.25      113.31     11.69 o 
   5  14  10       84.87       93.52     11.24 o 
   6  14  10       27.08       24.73      7.19 o 
   7  14  10       38.66       44.51      9.89 o 
   8  14  10      160.01      174.48     31.03 o 
   9  14  10        9.03       -3.15     10.34 o 
  -8  15  10        7.68        8.09     11.24 o 
  -7  15  10       99.41      107.47     17.09 o 
  -6  15  10       14.35       21.13      8.09 o 
  -5  15  10       61.00       79.13     12.14 o 
  -4  15  10        9.64        8.99      6.29 o 
  -3  15  10       19.42       12.14      7.19 o 
  -2  15  10       66.69       53.06     10.34 o 
  -1  15  10        7.66        8.54      6.74 o 
   0  15  10        1.11       -0.45      6.29 o 
   1  15  10        7.77        4.95      5.39 o 
   2  15  10       68.48       91.72     11.69 o 
   3  15  10       19.17       27.87      6.74 o 
   4  15  10       10.00       13.04      6.74 o 
   5  15  10       61.02       62.95     10.79 o 
   6  15  10       14.35       16.18      6.74 o 
   7  15  10       99.25       89.93     16.19 o 
   8  15  10        7.87       12.59     14.84 o 
  -6  16  10       80.34       95.32     21.13 o 
  -5  16  10      105.47      101.62     16.19 o 
  -4  16  10       58.92       55.75     11.69 o 
  -3  16  10       38.08       39.11      8.99 o 
  -2  16  10      173.17      187.53     25.63 o 
  -1  16  10       19.58       25.18      8.09 o 
   0  16  10        7.73       -4.95      7.64 o 
   1  16  10       19.57       17.98      7.19 o 
   2  16  10      173.12      186.63     22.94 o 
   3  16  10       37.65       39.11      8.99 o 
   4  16  10       58.49       45.41     10.34 o 
   5  16  10      106.05      104.77     16.19 o 
   6  16  10       79.63       95.77     21.13 o 
  -5  17  10        5.03      -10.79     13.49 o 
  -4  17  10       61.15       29.22     11.24 o 
  -3  17  10        8.75        2.70      8.99 o 
  -2  17  10       50.08       43.61      9.89 o 
  -1  17  10       24.73       22.48      8.09 o 
   0  17  10      145.18      175.83     24.73 o 
   1  17  10       24.66       17.98      8.09 o 
   2  17  10       50.11       52.60     11.24 o 
   3  17  10        8.96        8.54     10.34 o 
   4  17  10       60.91       48.11     12.14 o 
   5  17  10        5.06        2.25     11.69 o 
  -2  18  10        8.75       11.69     10.34 o 
  -1  18  10       12.82       17.08     11.69 o 
   0  18  10        4.02       -4.95     10.34 o 
   1  18  10       12.90       16.63     11.69 o 
   2  18  10        8.94        0.45     12.59 o 
   1   0  11      308.89      339.00      7.65 o 
   2   0  11      224.51      192.60      4.50 o 
   3   0  11      740.64      669.67      9.92 o 
   4   0  11      131.15      126.84      3.15 o 
   5   0  11       50.73       38.67      1.80 o 
   6   0  11       87.78       65.20      2.70 o 
   7   0  11      155.82      160.12      4.05 o 
   8   0  11        7.79        4.95      1.35 o 
   9   0  11      239.11      251.91      8.10 o 
  10   0  11       13.90       13.49      2.25 o 
  11   0  11      134.04      101.63     14.84 o 
  12   0  11        5.29       12.59      7.64 o 
  13   0  11       19.11        9.89      8.99 o 
  14   0  11        0.13        2.25     13.49 o 
 -14   1  11       33.43        4.05     11.69 o 
 -13   1  11       23.31        5.84     10.79 o 
 -12   1  11       23.88       15.74      8.54 o 
 -11   1  11       63.95       71.04      9.44 o 
 -10   1  11       31.74       31.92      3.60 o 
  -9   1  11      156.76      155.61      5.85 o 
  -8   1  11      623.23      597.16     14.41 o 
  -7   1  11      496.49      486.26     11.71 o 
  -6   1  11     1374.41     1307.82     24.39 o 
  -5   1  11      319.81      342.95      8.10 o 
  -4   1  11     1577.55     1592.56     26.23 o 
  -3   1  11     2159.35     2291.14     32.21 o 
  -2   1  11      228.65      212.86      4.50 o 
  -1   1  11       25.94       18.43      1.80 o 
   0   1  11       56.26       59.81      2.25 o 
   1   1  11       25.46       13.94      1.80 o 
   2   1  11      230.29      217.36      4.95 o 
   3   1  11     2166.04     2309.81     37.65 o 
   4   1  11     1608.37     1626.23     24.43 o 
   5   1  11      322.38      349.26      7.20 o 
   6   1  11     1385.39     1324.57     23.94 o 
   7   1  11      492.81      469.59     12.61 o 
   8   1  11      629.69      596.27     19.37 o 
   9   1  11      156.28      156.06      5.85 o 
  10   1  11       32.15       30.12      4.95 o 
  11   1  11       63.53       65.20     11.24 o 
  12   1  11       24.58       16.63      9.44 o 
  13   1  11       22.52       11.24     13.04 o 
  14   1  11       33.27       61.59     22.93 o 
 -14   2  11       10.49        4.05     18.88 o 
 -13   2  11       10.75        4.50      9.44 o 
 -12   2  11        8.83       31.02      8.99 o 
 -11   2  11       15.70        8.99      6.29 o 
 -10   2  11       23.92        9.44      3.15 o 
  -9   2  11       64.74       62.50      3.15 o 
  -8   2  11       61.42       65.65      3.60 o 
  -7   2  11      509.61      529.04     14.86 o 
  -6   2  11      119.37      125.47      3.60 o 
  -5   2  11       30.26       40.01      2.25 o 
  -4   2  11      385.42      417.35      9.00 o 
  -3   2  11     1261.40     1306.82     19.43 o 
  -2   2  11      893.44      857.92     13.54 o 
  -1   2  11     1800.03     1870.81     27.19 o 
   0   2  11      101.14      135.38      3.60 o 
   1   2  11     1759.56     1846.45     27.64 o 
   2   2  11      887.34      863.76     13.99 o 
   3   2  11     1269.52     1343.92     19.88 o 
   4   2  11      382.79      413.29      7.20 o 
   5   2  11       26.39       28.77      1.80 o 
   6   2  11      116.76      135.82      4.05 o 
   7   2  11      504.73      533.99     13.06 o 
   8   2  11       60.26       63.85      3.15 o 
   9   2  11       65.69       63.85      3.15 o 
  10   2  11       23.84       21.13      4.95 o 
  11   2  11       15.48       17.53      7.19 o 
  12   2  11        8.84       27.87     10.34 o 
  13   2  11       10.26        2.70     10.79 o 
  14   2  11       10.26        1.35     13.04 o 
 -14   3  11       17.22       13.04     13.04 o 
 -13   3  11       42.28       29.67     11.24 o 
 -12   3  11       44.51       64.74     15.74 o 
 -11   3  11       34.80       26.98      6.29 o 
 -10   3  11       92.25       80.49      6.30 o 
  -9   3  11       47.78       41.81      3.60 o 
  -8   3  11      222.32      239.31      7.65 o 
  -7   3  11      215.56      219.52      7.20 o 
  -6   3  11      408.12      401.53      9.90 o 
  -5   3  11      709.83      670.12     13.52 o 
  -4   3  11      408.52      452.94      9.45 o 
  -3   3  11      214.68      223.17      4.05 o 
  -2   3  11      358.24      362.43      5.85 o 
  -1   3  11      255.11      288.48      4.50 o 
   0   3  11       47.54       31.48      1.35 o 
   1   3  11      253.46      292.08      5.40 o 
   2   3  11      358.32      379.99      6.75 o 
   3   3  11      211.52      219.12      4.95 o 
   4   3  11      409.25      430.88      8.55 o 
   5   3  11      701.24      659.74     11.27 o 
   6   3  11      408.05      385.32      7.65 o 
   7   3  11      216.04      215.03      6.75 o 
   8   3  11      220.85      230.76      7.20 o 
   9   3  11       46.07       45.41      3.15 o 
  10   3  11       92.52       89.93     10.34 o 
  11   3  11       34.31       21.13     10.79 o 
  12   3  11       44.59       64.74     15.74 o 
  13   3  11       41.13       34.62     15.29 o 
  14   3  11       17.10       -1.35     13.04 o 
 -13   4  11       14.89        0.90     11.69 o 
 -12   4  11       34.71       28.32     12.59 o 
 -11   4  11       29.87       15.29      5.84 o 
 -10   4  11      139.49      116.47     10.34 o 
  -9   4  11      113.90      161.44      7.64 o 
  -8   4  11      522.11      537.98     18.01 o 
  -7   4  11       88.30       70.60      3.60 o 
  -6   4  11     1212.12     1208.45     23.01 o 
  -5   4  11     1839.34     1886.14     38.90 o 
  -4   4  11      194.85      184.45      4.95 o 
  -3   4  11      760.90      784.49     13.07 o 
  -2   4  11      244.50      263.70      4.50 o 
  -1   4  11      111.95      107.04      3.15 o 
   0   4  11     4029.11     4203.00     58.04 o 
   1   4  11      108.88      108.39      2.70 o 
   2   4  11      245.00      264.60      4.50 o 
   3   4  11      751.74      783.56     13.07 o 
   4   4  11      196.66      197.94      4.50 o 
   5   4  11     1840.17     1935.45     32.11 o 
   6   4  11     1212.43     1217.48     21.66 o 
   7   4  11       92.96       72.85      3.60 o 
   8   4  11      518.41      544.28     19.81 o 
   9   4  11      111.99      152.89      7.19 o 
  10   4  11      141.04      120.07      9.44 o 
  11   4  11       30.81       26.08      9.44 o 
  12   4  11       34.50       22.03     11.69 o 
  13   4  11       14.95       13.94     13.49 o 
 -13   5  11       10.91       15.73     17.08 o 
 -12   5  11       26.58       14.84     13.94 o 
 -11   5  11        2.91        5.39      3.15 o 
 -10   5  11       26.22       26.97      4.95 o 
  -9   5  11      128.93      148.40      9.44 o 
  -8   5  11       93.43       78.24      4.95 o 
  -7   5  11      175.11      178.56      6.30 o 
  -6   5  11      189.41      189.82      5.85 o 
  -5   5  11      347.08      365.00      9.00 o 
  -4   5  11      124.64      109.29      2.70 o 
  -3   5  11      104.51      127.72      4.05 o 
  -2   5  11      392.07      397.54      9.00 o 
  -1   5  11      603.19      630.40     10.81 o 
   0   5  11     1015.33     1097.22     18.96 o 
   1   5  11      603.23      624.09     10.81 o 
   2   5  11      377.15      400.67      8.55 o 
   3   5  11      101.41      133.57      4.05 o 
   4   5  11      121.70      102.99      2.70 o 
   5   5  11      342.85      340.24      7.65 o 
   6   5  11      181.46      180.37      5.85 o 
   7   5  11      175.32      184.41      6.30 o 
   8   5  11       97.04       84.99      4.50 o 
   9   5  11      131.85      133.56      8.99 o 
  10   5  11       24.91       26.97      3.15 o 
  11   5  11        3.04       13.04      6.74 o 
  12   5  11       26.40       23.83     18.43 o 
  13   5  11       10.52       -6.29     22.03 o 
 -13   6  11        2.66      -11.69     17.53 o 
 -12   6  11       74.87       80.48     18.43 o 
 -11   6  11        9.75       13.49      4.50 o 
 -10   6  11      158.07      178.54     17.54 o 
  -9   6  11       86.57       89.93      6.74 o 
  -8   6  11      165.85      136.27      7.20 o 
  -7   6  11      325.10      313.17     10.35 o 
  -6   6  11       68.65       70.59      4.05 o 
  -5   6  11      379.83      369.52      8.55 o 
  -4   6  11     1529.28     1622.85     32.08 o 
  -3   6  11       18.37       11.69      1.80 o 
  -2   6  11      339.74      347.48      8.10 o 
  -1   6  11      470.93      426.01      9.01 o 
   0   6  11      891.23      856.05     16.69 o 
   1   6  11      471.59      418.36      9.01 o 
   2   6  11      337.94      341.62      8.55 o 
   3   6  11       17.82       16.63      2.70 o 
   4   6  11     1523.93     1571.77     32.53 o 
   5   6  11      380.20      358.27      9.00 o 
   6   6  11       68.80       73.74      3.60 o 
   7   6  11      323.92      317.22     10.35 o 
   8   6  11      169.74      154.27      7.20 o 
   9   6  11       85.30       86.78      6.30 o 
  10   6  11      157.61      169.54     14.84 o 
  11   6  11        9.94       10.34      6.29 o 
  12   6  11       72.97       93.07     21.58 o 
  13   6  11        2.56      -18.43     18.43 o 
 -13   7  11        6.71        5.39     23.83 o 
 -12   7  11        3.90       12.14     10.79 o 
 -11   7  11      162.64      171.34     22.94 o 
 -10   7  11       41.42       39.56      6.74 o 
  -9   7  11       21.24       17.53      4.50 o 
  -8   7  11      113.51      102.53      5.85 o 
  -7   7  11      321.59      269.06     10.80 o 
  -6   7  11       35.00       38.22      2.70 o 
  -5   7  11      127.16      126.82      4.50 o 
  -4   7  11     1385.99     1481.78     28.90 o 
  -3   7  11      747.28      746.27     14.42 o 
  -2   7  11      381.56      353.35      8.10 o 
  -1   7  11       77.53       75.10      3.15 o 
   0   7  11      243.80      262.76      6.75 o 
   1   7  11       79.29       91.73      3.60 o 
   2   7  11      371.65      351.09      8.55 o 
   3   7  11      750.57      767.00     15.32 o 
   4   7  11     1374.11     1408.59     33.41 o 
   5   7  11      126.36      134.47      5.40 o 
   6   7  11       36.64       36.42      2.70 o 
   7   7  11      318.42      264.56     10.80 o 
   8   7  11      112.16      107.47      5.85 o 
   9   7  11       21.57       22.03      4.95 o 
  10   7  11       41.92       32.82      8.99 o 
  11   7  11      164.61      166.39     22.49 o 
  12   7  11        3.84       19.33     12.14 o 
  13   7  11        6.92        8.99     24.28 o 
 -12   8  11        1.32       -0.90     13.94 o 
 -11   8  11       13.37       21.13      7.19 o 
 -10   8  11       72.17       91.27     10.79 o 
  -9   8  11      121.60      117.82     11.24 o 
  -8   8  11      146.18      154.25     10.34 o 
  -7   8  11       90.83       88.13      4.50 o 
  -6   8  11      267.03      300.07     10.35 o 
  -5   8  11      291.28      295.60      9.00 o 
  -4   8  11       71.19       64.75      3.15 o 
  -3   8  11      806.40      792.27     18.48 o 
  -2   8  11      375.73      412.73      9.00 o 
  -1   8  11      619.95      597.75     13.96 o 
   0   8  11      591.75      595.90     14.41 o 
   1   8  11      621.76      607.21     13.96 o 
   2   8  11      377.94      402.38     10.35 o 
   3   8  11      818.16      790.95     18.93 o 
   4   8  11       69.10       62.50      3.15 o 
   5   8  11      298.06      295.16      9.90 o 
   6   8  11      270.06      307.27     12.60 o 
   7   8  11       94.43       91.28      5.40 o 
   8   8  11      146.48      159.20     12.14 o 
   9   8  11      119.13      130.86     13.04 o 
  10   8  11       73.57      100.72     12.59 o 
  11   8  11       12.60        8.99      4.95 o 
  12   8  11        1.28        8.09     10.79 o 
 -12   9  11        6.43      -26.52     26.52 o 
 -11   9  11       39.89       51.70     10.79 o 
 -10   9  11      107.40      109.72     13.94 o 
  -9   9  11        2.44        5.39      4.05 o 
  -8   9  11       24.63       41.36      6.29 o 
  -7   9  11       38.55       38.67      3.60 o 
  -6   9  11      299.23      323.93     12.60 o 
  -5   9  11      489.01      463.20     17.11 o 
  -4   9  11      291.27      294.70      9.00 o 
  -3   9  11      138.85      129.52      4.95 o 
  -2   9  11      302.38      314.97      8.55 o 
  -1   9  11      491.35      488.94     14.86 o 
   0   9  11      155.05      183.95      6.30 o 
   1   9  11      492.24      524.51     14.86 o 
   2   9  11      303.44      312.72      9.45 o 
   3   9  11      137.11      133.12      4.95 o 
   4   9  11      291.15      289.30      9.45 o 
   5   9  11      483.95      453.74     16.66 o 
   6   9  11      303.14      335.63     14.40 o 
   7   9  11       37.60       43.61      4.50 o 
   8   9  11       24.95       27.42      4.50 o 
   9   9  11        2.70        1.80      4.95 o 
  10   9  11      108.84      129.05     16.19 o 
  11   9  11       39.44       57.10     13.49 o 
  12   9  11        6.58        1.80     11.24 o 
 -11  10  11       73.22       92.17     16.64 o 
 -10  10  11       21.46       16.18      6.74 o 
  -9  10  11       21.59       31.92      7.64 o 
  -8  10  11       26.60       20.68      5.39 o 
  -7  10  11       24.29       19.33      4.05 o 
  -6  10  11       23.63       21.13      3.60 o 
  -5  10  11      192.12      176.31      8.10 o 
  -4  10  11      352.71      359.53     13.95 o 
  -3  10  11      951.65      985.75     29.30 o 
  -2  10  11       47.59       41.36      2.70 o 
  -1  10  11      197.86      211.86      7.20 o 
   0  10  11      125.93      113.33      6.30 o 
   1  10  11      194.68      207.81      6.75 o 
   2  10  11       46.99       45.86      3.60 o 
   3  10  11      954.46     1001.53     29.75 o 
   4  10  11      354.44      354.13     13.95 o 
   5  10  11      195.12      194.76      8.55 o 
   6  10  11       23.44       23.83      3.60 o 
   7  10  11       24.95       23.83      4.05 o 
   8  10  11       26.64       31.02      6.29 o 
   9  10  11       21.82       27.42      5.84 o 
  10  10  11       21.80       23.38      7.64 o 
  11  10  11       73.25       91.27     15.74 o 
 -11  11  11        5.93        7.19      8.54 o 
 -10  11  11       15.13        6.74      7.19 o 
  -9  11  11       12.75        9.44      6.29 o 
  -8  11  11       25.77       17.53      6.29 o 
  -7  11  11        4.72        5.39      4.50 o 
  -6  11  11       16.85       24.28      4.05 o 
  -5  11  11      184.41      201.49     11.69 o 
  -4  11  11      265.57      260.02     10.35 o 
  -3  11  11       34.23       25.63      3.60 o 
  -2  11  11      117.32      125.46      6.30 o 
  -1  11  11       31.94       29.22      3.15 o 
   0  11  11       28.98       35.07      2.70 o 
   1  11  11       32.02       25.63      4.95 o 
   2  11  11      111.82      112.87      7.64 o 
   3  11  11       34.67       33.72      4.95 o 
   4  11  11      261.46      272.16     11.70 o 
   5  11  11      184.07      207.34     12.59 o 
   6  11  11       17.89       12.14      3.60 o 
   7  11  11        4.42        4.05      3.60 o 
   8  11  11       27.11       31.47      7.64 o 
   9  11  11       12.73        5.39      6.29 o 
  10  11  11       15.39       17.53      9.89 o 
  11  11  11        5.69        4.50      6.29 o 
 -10  12  11       44.17       53.50     16.64 o 
  -9  12  11       15.45        9.89      6.74 o 
  -8  12  11       75.97       84.08     12.14 o 
  -7  12  11       91.13      111.51     11.69 o 
  -6  12  11       12.09       15.73      4.50 o 
  -5  12  11      254.02      277.54     16.64 o 
  -4  12  11      100.54       79.59      6.30 o 
  -3  12  11      166.63      199.68     12.59 o 
  -2  12  11      191.41      206.00      9.89 o 
  -1  12  11      109.80      106.12      4.95 o 
   0  12  11      124.19      114.22      7.20 o 
   1  12  11      110.21      103.43     10.34 o 
   2  12  11      192.28      203.30     10.34 o 
   3  12  11      168.59      171.80     11.69 o 
   4  12  11       99.09       80.94      7.64 o 
   5  12  11      257.35      280.69     16.19 o 
   6  12  11       12.38       12.14      4.50 o 
   7  12  11       89.98      105.67     11.24 o 
   8  12  11       77.20       87.68     13.49 o 
   9  12  11       16.04       18.43      7.64 o 
  10  12  11       44.12       40.91     11.69 o 
  -9  13  11       32.48       38.21     12.14 o 
  -8  13  11       26.05       30.57      8.09 o 
  -7  13  11       40.80       69.69     12.59 o 
  -6  13  11       81.67       74.64     10.34 o 
  -5  13  11       12.98       11.24      6.29 o 
  -4  13  11       28.62       27.87      6.29 o 
  -3  13  11        7.89       10.34      4.50 o 
  -2  13  11       48.84       56.65      6.29 o 
  -1  13  11      164.60      198.78     13.04 o 
   0  13  11        4.23       13.04      3.15 o 
   1  13  11      165.09      187.99     16.64 o 
   2  13  11       48.75       35.52      6.29 o 
   3  13  11        7.70        3.60      4.50 o 
   4  13  11       29.82       24.73      5.84 o 
   5  13  11       12.83        6.29      4.50 o 
   6  13  11       80.74       91.28      9.89 o 
   7  13  11       40.56       43.61      8.99 o 
   8  13  11       26.08       22.03      8.54 o 
   9  13  11       32.91       28.32     12.59 o 
  -8  14  11       18.45       21.13      8.99 o 
  -7  14  11       26.19       25.18      8.54 o 
  -6  14  11       13.77       21.58      7.64 o 
  -5  14  11       52.38       27.43      7.64 o 
  -4  14  11       56.74       53.05      8.54 o 
  -3  14  11       28.00       34.62      7.19 o 
  -2  14  11       17.21       12.14      4.95 o 
  -1  14  11       95.77       89.03     11.24 o 
   0  14  11      133.00      153.35     16.19 o 
   1  14  11       96.50       85.43     10.34 o 
   2  14  11       17.01        4.95      6.74 o 
   3  14  11       27.66       35.52      6.74 o 
   4  14  11       57.01       61.60      9.44 o 
   5  14  11       54.41       39.12      7.64 o 
   6  14  11       13.89        5.39      5.84 o 
   7  14  11       27.31       30.57      8.54 o 
   8  14  11       18.03       13.49      9.89 o 
  -7  15  11       17.59       16.18      9.89 o 
  -6  15  11       45.18       43.16     11.24 o 
  -5  15  11       22.35       20.23      7.64 o 
  -4  15  11       37.30       43.61      9.44 o 
  -3  15  11       72.12       61.15      9.44 o 
  -2  15  11       73.57       59.80     10.34 o 
  -1  15  11       29.08       32.82      8.54 o 
   0  15  11       58.83       43.61      8.09 o 
   1  15  11       29.01       26.53      7.64 o 
   2  15  11       73.13       89.03     12.14 o 
   3  15  11       72.75       69.69     10.34 o 
   4  15  11       38.06       36.87      8.09 o 
   5  15  11       21.66       24.28      8.09 o 
   6  15  11       45.02       46.76     11.24 o 
   7  15  11       17.19        6.29     10.34 o 
  -6  16  11       50.95       69.24     21.13 o 
  -5  16  11        4.94        5.39      7.64 o 
  -4  16  11      135.70      178.52     27.88 o 
  -3  16  11       10.29       -2.70      8.09 o 
  -2  16  11       67.48       62.05     11.69 o 
  -1  16  11       20.14       18.88      8.09 o 
   0  16  11       64.53       71.49     12.14 o 
   1  16  11       19.82       15.29      7.19 o 
   2  16  11       67.59       44.96      9.44 o 
   3  16  11       10.36        4.95      7.19 o 
   4  16  11      135.83      174.93     23.83 o 
   5  16  11        4.83        3.15      6.74 o 
   6  16  11       51.15       41.36     24.28 o 
  -4  17  11        0.39       12.59     13.04 o 
  -3  17  11       21.38       17.98     11.24 o 
  -2  17  11       17.02       21.13      8.99 o 
  -1  17  11       62.65       71.94     14.39 o 
   0  17  11        6.07       -8.54      8.54 o 
   1  17  11       62.85       70.14     12.14 o 
   2  17  11       16.92       18.88      8.99 o 
   3  17  11       21.64       15.29      8.54 o 
   4  17  11        0.47       12.14     12.59 o 
   0   0  12        4.84       -2.70      2.70 o 
   1   0  12     5535.37     5904.53     96.64 o 
   2   0  12       17.85       15.29      1.35 o 
   3   0  12     5835.16     6191.68     90.12 o 
   4   0  12      510.20      570.21      9.91 o 
   5   0  12       29.72       36.42      2.70 o 
   6   0  12      223.21      197.50      5.85 o 
   7   0  12      677.82      718.93     18.02 o 
   8   0  12       10.20       13.04      2.25 o 
   9   0  12       63.46       64.75      4.05 o 
  10   0  12        9.09        4.05      4.05 o 
  11   0  12        4.18        8.54      8.09 o 
  12   0  12       40.75       62.49     13.49 o 
  13   0  12        8.17        0.00      8.99 o 
 -13   1  12       17.06       17.53     10.34 o 
 -12   1  12      142.43      155.59     24.73 o 
 -11   1  12       62.73       53.06      9.89 o 
 -10   1  12       97.67       90.38      8.09 o 
  -9   1  12      104.58       93.53      4.05 o 
  -8   1  12       18.31       15.74      1.80 o 
  -7   1  12      129.30      133.12      4.50 o 
  -6   1  12        1.59       -0.45      1.35 o 
  -5   1  12       68.71       83.19      3.15 o 
  -4   1  12      379.50      361.95      8.55 o 
  -3   1  12     1407.19     1422.09     19.89 o 
  -2   1  12      608.46      689.10     11.72 o 
  -1   1  12      971.93     1087.93     22.12 o 
   0   1  12      669.34      730.39     12.17 o 
   1   1  12      976.28     1052.29     19.41 o 
   2   1  12      602.98      682.32     13.07 o 
   3   1  12     1397.36     1424.75     23.96 o 
   4   1  12      385.75      365.11      7.65 o 
   5   1  12       66.47       80.04      2.70 o 
   6   1  12        1.70       -0.45      1.80 o 
   7   1  12      127.85      138.52      4.95 o 
   8   1  12       17.54       13.49      2.25 o 
   9   1  12      105.94       94.43      4.50 o 
  10   1  12       97.58       84.09      9.44 o 
  11   1  12       61.77       31.47      7.64 o 
  12   1  12      141.48      129.06     20.24 o 
  13   1  12       17.43       30.12     13.49 o 
 -13   2  12       75.63       96.67     19.78 o 
 -12   2  12       21.39       33.72     12.14 o 
 -11   2  12       77.06       62.50     12.59 o 
 -10   2  12      277.42      272.16     15.30 o 
  -9   2  12       46.07       57.55      3.15 o 
  -8   2  12      579.45      616.87     16.66 o 
  -7   2  12      222.21      199.28      5.85 o 
  -6   2  12      372.81      356.91      8.10 o 
  -5   2  12     1022.61     1019.95     18.50 o 
  -4   2  12     1174.17     1189.60     26.64 o 
  -3   2  12      210.51      188.52      4.05 o 
  -2   2  12      481.07      512.59      8.11 o 
  -1   2  12     1114.74     1167.07     18.97 o 
   0   2  12      954.25     1046.28     15.80 o 
   1   2  12     1121.67     1163.49     17.61 o 
   2   2  12      475.85      510.78      9.01 o 
   3   2  12      216.42      196.17      4.50 o 
   4   2  12     1169.47     1145.79     22.12 o 
   5   2  12     1018.55     1009.11     17.59 o 
   6   2  12      368.30      368.61      9.45 o 
   7   2  12      224.28      196.58      5.85 o 
   8   2  12      577.26      606.51     16.21 o 
   9   2  12       47.12       49.01      3.15 o 
  10   2  12      277.03      246.52     21.14 o 
  11   2  12       77.97       74.19     12.14 o 
  12   2  12       20.95        8.09     10.79 o 
  13   2  12       76.09       94.42     24.28 o 
 -13   3  12       61.14       63.84     17.09 o 
 -12   3  12       68.51       85.43     20.23 o 
 -11   3  12       42.99       38.22      7.19 o 
 -10   3  12       51.10       39.57      3.60 o 
  -9   3  12      155.95      151.11      7.20 o 
  -8   3  12      528.29      506.92     18.46 o 
  -7   3  12      565.99      545.75     15.76 o 
  -6   3  12      664.17      635.17     13.06 o 
  -5   3  12      263.61      250.62      5.85 o 
  -4   3  12      976.82     1021.75     21.20 o 
  -3   3  12      870.43      852.42     14.88 o 
  -2   3  12     1462.98     1410.19     20.35 o 
  -1   3  12      166.73      164.65      4.05 o 
   0   3  12       93.22       85.00      2.70 o 
   1   3  12      168.75      170.50      4.05 o 
   2   3  12     1482.65     1412.56     20.80 o 
   3   3  12      861.24      846.08     17.14 o 
   4   3  12      956.31      980.18     18.04 o 
   5   3  12      271.62      246.13      5.40 o 
   6   3  12      672.47      641.04     13.51 o 
   7   3  12      574.28      570.53     15.31 o 
   8   3  12      530.88      506.47     17.56 o 
   9   3  12      159.27      156.96      6.30 o 
  10   3  12       52.82       36.42      6.74 o 
  11   3  12       41.73       43.16     10.34 o 
  12   3  12       68.18       72.39     19.33 o 
  13   3  12       60.79       61.60     18.88 o 
 -13   4  12       33.71       36.87     26.08 o 
 -12   4  12      184.41      195.63     39.13 o 
 -11   4  12       36.24       45.86     10.34 o 
 -10   4  12      229.22      249.19     21.59 o 
  -9   4  12      256.07      238.42     13.95 o 
  -8   4  12       56.94       52.16      4.50 o 
  -7   4  12      140.90      118.73      5.40 o 
  -6   4  12      342.63      333.91      9.90 o 
  -5   4  12       96.17       96.23      4.05 o 
  -4   4  12      726.79      748.56     15.32 o 
  -3   4  12      783.64      747.92     12.62 o 
  -2   4  12      822.59      829.29     13.98 o 
  -1   4  12     1013.17     1033.96     17.15 o 
   0   4  12        5.57        0.00      0.90 o 
   1   4  12     1024.41     1048.45     14.89 o 
   2   4  12      822.78      825.68     13.98 o 
   3   4  12      791.22      759.66     14.43 o 
   4   4  12      718.01      751.24     13.52 o 
   5   4  12       94.19       92.64      3.15 o 
   6   4  12      348.43      343.37      8.55 o 
   7   4  12      139.87      116.03      4.50 o 
   8   4  12       55.10       59.35      3.60 o 
   9   4  12      255.19      245.16     15.29 o 
  10   4  12      230.24      257.73     18.44 o 
  11   4  12       35.81       49.46     12.59 o 
  12   4  12      185.65      159.66     32.83 o 
  13   4  12       33.16       35.52     14.39 o 
 -13   5  12       60.44       92.17     40.91 o 
 -12   5  12        2.40        4.05     12.59 o 
 -11   5  12        1.12        5.39      3.60 o 
 -10   5  12       10.28        6.74      4.05 o 
  -9   5  12      111.09      102.53      7.64 o 
  -8   5  12      255.11      265.86     11.25 o 
  -7   5  12       76.80       88.13      4.50 o 
  -6   5  12      138.82      143.47      5.40 o 
  -5   5  12      195.09      201.97      6.30 o 
  -4   5  12     1265.12     1232.83     25.28 o 
  -3   5  12      427.16      416.90      8.55 o 
  -2   5  12      139.77      156.52      4.50 o 
  -1   5  12       17.50       16.19      2.25 o 
   0   5  12      725.68      836.17     18.93 o 
   1   5  12       17.66       13.94      2.25 o 
   2   5  12      140.49      160.12      4.95 o 
   3   5  12      422.05      415.99     10.35 o 
   4   5  12     1273.29     1233.31     21.67 o 
   5   5  12      194.05      204.22      5.40 o 
   6   5  12      136.71      143.02      5.40 o 
   7   5  12       74.54       79.59      4.05 o 
   8   5  12      255.64      259.57     11.25 o 
   9   5  12      113.23      110.17      7.19 o 
  10   5  12       10.12        3.60      3.15 o 
  11   5  12        1.32        9.89      8.54 o 
  13   5  12       61.46       38.22     30.57 o 
 -13   6  12       38.43       26.98     26.98 o 
 -12   6  12        0.52       12.14     11.24 o 
 -11   6  12       23.76       23.38      6.29 o 
 -10   6  12        5.72       12.59      4.50 o 
  -9   6  12      144.85      120.97     10.79 o 
  -8   6  12      591.76      600.16     23.41 o 
  -7   6  12      408.29      384.34     14.40 o 
  -6   6  12      291.59      281.20      8.55 o 
  -5   6  12      136.00      124.58      5.40 o 
  -4   6  12        4.99       -0.45      1.80 o 
  -3   6  12      744.59      749.89     16.67 o 
  -2   6  12     1518.69     1585.17     34.79 o 
  -1   6  12      149.57      161.02      4.95 o 
   0   6  12      472.95      497.58     11.26 o 
   1   6  12      149.83      155.18      4.50 o 
   2   6  12     1500.25     1579.20     30.27 o 
   3   6  12      753.97      805.79     18.03 o 
   4   6  12        5.85        3.60      1.80 o 
   5   6  12      137.42      126.83      5.40 o 
   6   6  12      291.59      274.01     10.35 o 
   7   6  12      407.53      414.04     16.65 o 
   8   6  12      598.80      605.12     23.86 o 
   9   6  12      146.66      138.96      9.89 o 
  10   6  12        6.24        4.95      4.05 o 
  11   6  12       23.25       35.97      8.99 o 
  12   6  12        0.44       -0.45     14.84 o 
  13   6  12       38.06       81.38     35.52 o 
 -12   7  12       11.64        0.90     13.04 o 
 -11   7  12       42.83       42.26      9.89 o 
 -10   7  12      108.16      116.46     14.39 o 
  -9   7  12       30.71       28.77      4.95 o 
  -8   7  12       96.24       85.44      6.30 o 
  -7   7  12        8.24        5.84      3.60 o 
  -6   7  12      137.00      145.26      6.30 o 
  -5   7  12      238.40      240.68      7.20 o 
  -4   7  12       54.76       48.56      2.70 o 
  -3   7  12      133.43      150.66      5.40 o 
  -2   7  12      145.52      152.02      5.40 o 
  -1   7  12      731.09      757.52     15.77 o 
   0   7  12      656.16      667.68     14.42 o 
   1   7  12      740.26      771.51     18.03 o 
   2   7  12      147.47      147.97      5.40 o 
   3   7  12      129.41      143.02      5.40 o 
   4   7  12       56.53       38.22      3.60 o 
   5   7  12      236.15      237.53      8.10 o 
   6   7  12      133.90      146.16      5.40 o 
   7   7  12        7.19        5.39      3.60 o 
   8   7  12       98.71      100.28      7.64 o 
   9   7  12       28.99       20.23      4.50 o 
  10   7  12      109.50      135.35     18.89 o 
  11   7  12       44.37       40.01     10.79 o 
  12   7  12       12.09        2.70     20.23 o 
 -12   8  12       46.80       79.13     39.11 o 
 -11   8  12       50.75       58.45     12.14 o 
 -10   8  12       14.26        8.99      6.29 o 
  -9   8  12       15.55       21.58      6.29 o 
  -8   8  12      100.42      100.72      7.64 o 
  -7   8  12       63.73       66.54      4.95 o 
  -6   8  12      603.90      602.46     20.71 o 
  -5   8  12       47.82       41.36      3.15 o 
  -4   8  12      154.24      167.31      5.40 o 
  -3   8  12       36.85       31.02      2.25 o 
  -2   8  12       88.72       77.34      4.05 o 
  -1   8  12      740.47      711.93     16.22 o 
   0   8  12       91.05       74.20      3.60 o 
   1   8  12      739.46      713.28     16.67 o 
   2   8  12       89.16       72.40      4.50 o 
   3   8  12       37.01       26.53      3.15 o 
   4   8  12      152.70      163.26      7.20 o 
   5   8  12       48.09       44.51      3.60 o 
   6   8  12      607.85      617.33     24.77 o 
   7   8  12       63.96       70.59      4.95 o 
   8   8  12      102.14      102.97      9.89 o 
   9   8  12       15.63       14.39      4.50 o 
  10   8  12       13.85        7.19      4.95 o 
  11   8  12       49.97       41.81      8.09 o 
  12   8  12       45.70       56.20     19.33 o 
 -12   9  12        8.41        1.35     21.58 o 
 -11   9  12      123.11      139.85     21.58 o 
 -10   9  12       50.67       53.50     10.34 o 
  -9   9  12       41.93       43.61      8.09 o 
  -8   9  12      329.24      372.52     27.89 o 
  -7   9  12       10.73       15.29      2.70 o 
  -6   9  12       55.05       46.31      4.05 o 
  -5   9  12      131.93      125.47      5.85 o 
  -4   9  12      319.95      309.56     10.80 o 
  -3   9  12      142.47      142.12      5.85 o 
  -2   9  12      119.79      104.78      4.95 o 
  -1   9  12      615.16      651.68     20.27 o 
   0   9  12      613.43      635.02     18.01 o 
   1   9  12      604.76      654.36     17.56 o 
   2   9  12      120.20       99.84      5.40 o 
   3   9  12      137.45      140.32      5.85 o 
   4   9  12      320.58      332.51     10.80 o 
   5   9  12      128.56      127.72      6.75 o 
   6   9  12       55.51       44.51      4.05 o 
   7   9  12        9.93       12.14      3.15 o 
   8   9  12      332.07      380.17     39.14 o 
   9   9  12       43.20       49.46      7.19 o 
  10   9  12       51.09       46.76      8.54 o 
  11   9  12      121.88      137.15     24.73 o 
  12   9  12        8.25       17.08     14.84 o 
 -11  10  12        1.94       10.79      9.89 o 
 -10  10  12       14.67       22.03      8.09 o 
  -9  10  12       34.67       25.63      6.74 o 
  -8  10  12      124.02      141.20     13.94 o 
  -7  10  12       94.68       81.84      8.09 o 
  -6  10  12       80.35       72.39      5.85 o 
  -5  10  12       71.45       70.59      4.50 o 
  -4  10  12      108.32       92.18      4.95 o 
  -3  10  12      535.04      546.54     19.81 o 
  -2  10  12       49.26       50.36      3.60 o 
  -1  10  12      368.52      388.36     12.15 o 
   0  10  12      338.85      317.69     13.05 o 
   1  10  12      371.46      385.67     13.95 o 
   2  10  12       49.83       55.30      4.50 o 
   3  10  12      542.50      539.80     19.81 o 
   4  10  12      108.10       85.44      5.40 o 
   5  10  12       70.10       67.45      4.50 o 
   6  10  12       82.49       82.29      6.74 o 
   7  10  12       94.11       90.83     10.34 o 
   8  10  12      120.71      130.41     13.49 o 
   9  10  12       35.16       42.26      9.44 o 
  10  10  12       13.96       10.34      6.74 o 
  11  10  12        1.74        8.09     12.14 o 
 -10  11  12       20.72        8.09      8.99 o 
  -9  11  12        4.79        4.05      6.29 o 
  -8  11  12       65.64       57.55      8.99 o 
  -7  11  12       34.48       28.32      5.84 o 
  -6  11  12      253.69      287.44     20.24 o 
  -5  11  12      163.62      155.16      9.89 o 
  -4  11  12       36.81       24.28      3.60 o 
  -3  11  12      365.81      365.38     14.85 o 
  -2  11  12       60.30       57.10      4.05 o 
  -1  11  12      238.04      254.61     12.60 o 
   0  11  12       26.61       23.83      4.05 o 
   1  11  12      239.05      254.16     13.50 o 
   2  11  12       60.34       62.95      4.05 o 
   3  11  12      364.48      380.23     15.30 o 
   4  11  12       36.25       28.32      4.05 o 
   5  11  12      161.97      163.25     10.79 o 
   6  11  12      251.79      283.39     20.69 o 
   7  11  12       35.43       32.37      5.40 o 
   8  11  12       66.09       57.55      9.44 o 
   9  11  12        4.53       13.94      6.29 o 
  10  11  12       20.90       26.52      8.99 o 
 -10  12  12       60.34       86.77     22.93 o 
  -9  12  12       32.17       30.12     10.34 o 
  -8  12  12       18.24       18.88      7.19 o 
  -7  12  12       84.81       96.22     12.14 o 
  -6  12  12       81.37       80.93     10.34 o 
  -5  12  12       72.04       52.16      6.74 o 
  -4  12  12      196.59      185.75     11.69 o 
  -3  12  12       41.31       50.36      4.95 o 
  -2  12  12       94.39       82.74      6.30 o 
  -1  12  12      158.74      168.65     13.04 o 
   0  12  12       55.97       52.61      8.54 o 
   1  12  12      162.47      205.53     17.09 o 
   2  12  12       92.01       96.68      7.19 o 
   3  12  12       41.80       56.65      5.40 o 
   4  12  12      198.20      203.29     12.59 o 
   5  12  12       72.50       58.45      6.74 o 
   6  12  12       81.59       70.59      7.64 o 
   7  12  12       86.79       86.33     11.69 o 
   8  12  12       17.80       20.68      7.19 o 
   9  12  12       32.44       44.96     14.84 o 
  10  12  12       59.76       45.41     21.58 o 
  -9  13  12       68.17       68.34     18.88 o 
  -8  13  12        8.79        4.05      8.54 o 
  -7  13  12       90.56       69.69     12.14 o 
  -6  13  12       10.46        0.45      6.74 o 
  -5  13  12      116.04      111.52     13.04 o 
  -4  13  12      144.06      155.15     14.39 o 
  -3  13  12       40.22       45.86      6.29 o 
  -2  13  12       66.07       62.50      8.54 o 
  -1  13  12      196.03      212.74     16.19 o 
   0  13  12       36.31       21.58      5.84 o 
   1  13  12      196.63      196.55     16.64 o 
   2  13  12       67.00       67.89      6.74 o 
   3  13  12       40.26       34.17      4.95 o 
   4  13  12      141.99      150.20     13.94 o 
   5  13  12      115.71      125.91     13.94 o 
   6  13  12       10.95       12.59      5.84 o 
   7  13  12       90.20       72.84     13.04 o 
   8  13  12        8.24       -0.45      8.09 o 
   9  13  12       66.92       59.80     19.33 o 
  -8  14  12       53.92       43.16     13.94 o 
  -7  14  12       10.02       19.33      8.99 o 
  -6  14  12       20.32       23.83      7.64 o 
  -5  14  12       63.45       71.04     11.24 o 
  -4  14  12       69.22       65.65     10.34 o 
  -3  14  12      135.00      174.93     18.89 o 
  -2  14  12       25.49       21.58      6.74 o 
  -1  14  12       29.75       30.57      7.19 o 
   0  14  12       11.23       23.83      7.64 o 
   1  14  12       29.43       22.48      6.29 o 
   2  14  12       25.24       28.32      6.29 o 
   3  14  12      134.52      177.18     18.44 o 
   4  14  12       68.67       62.95      8.99 o 
   5  14  12       63.03       75.99     11.69 o 
   6  14  12       20.60       14.39      8.54 o 
   7  14  12       10.00        0.45      8.09 o 
   8  14  12       54.62       63.39     21.58 o 
  -7  15  12       33.11       40.91     13.49 o 
  -6  15  12       15.86       21.13      8.54 o 
  -5  15  12       82.71       90.83     14.84 o 
  -4  15  12       34.92       26.08      7.64 o 
  -3  15  12      102.36      145.24     18.44 o 
  -2  15  12       14.06       12.14      7.64 o 
  -1  15  12        4.07       -0.90      6.29 o 
   0  15  12        1.93        3.60      7.19 o 
   1  15  12        3.97        1.35      5.84 o 
   2  15  12       13.62        4.05      5.84 o 
   3  15  12      102.81      118.26     15.74 o 
   4  15  12       34.14       27.42      7.19 o 
   5  15  12       83.20       80.93     12.14 o 
   6  15  12       15.88        5.39      8.54 o 
   7  15  12       33.43       30.57     14.39 o 
  -6  16  12        3.71        8.54     14.39 o 
  -5  16  12       37.63       30.12     10.34 o 
  -4  16  12       44.73       38.22      9.44 o 
  -3  16  12       13.65        7.19      9.44 o 
  -2  16  12       17.17       13.49      8.54 o 
  -1  16  12       10.39       -1.35      7.19 o 
   0  16  12      242.46      283.36     33.73 o 
   1  16  12       10.90        4.95      8.09 o 
   2  16  12       17.07       13.04      8.54 o 
   3  16  12       14.05        2.70      7.64 o 
   4  16  12       44.76       55.75     10.79 o 
   5  16  12       38.47       39.11     11.69 o 
   6  16  12        3.67        8.09     20.68 o 
  -3  17  12      101.38      106.12     26.98 o 
  -2  17  12        3.06       -6.74      8.99 o 
  -1  17  12      191.50      209.12     36.88 o 
   0  17  12        1.45       -8.09      8.09 o 
   1  17  12      191.46      232.06     40.93 o 
   2  17  12        3.04       -1.80      8.09 o 
   3  17  12      101.20      126.35     26.53 o 
   1   0  13      166.42      143.50      3.60 o 
   2   0  13      212.10      199.32      4.50 o 
   3   0  13      116.52      121.88      3.15 o 
   4   0  13      175.99      176.78      4.05 o 
   5   0  13      442.35      380.43      9.90 o 
   6   0  13      885.70      911.47     22.54 o 
   7   0  13      600.83      587.68     15.76 o 
   8   0  13      292.75      308.19     11.70 o 
   9   0  13       11.08        8.54      2.25 o 
  10   0  13      243.08      240.65     15.74 o 
  11   0  13       88.55       90.83     13.04 o 
  12   0  13       16.26        3.15     10.34 o 
  13   0  13       13.32        7.64     10.34 o 
 -13   1  13       50.78       57.10     15.29 o 
 -12   1  13       31.91       29.67     10.79 o 
 -11   1  13       83.82       89.48     17.99 o 
 -10   1  13       98.57      111.97      8.54 o 
  -9   1  13      138.22      124.57      5.40 o 
  -8   1  13       30.16       32.82      2.25 o 
  -7   1  13       41.06       36.87      1.80 o 
  -6   1  13     1656.17     1677.19     37.05 o 
  -5   1  13      502.58      487.67      9.91 o 
  -4   1  13      266.66      229.94      5.40 o 
  -3   1  13       23.94       28.77      1.80 o 
  -2   1  13      789.62      774.24     12.63 o 
  -1   1  13      126.12      152.93      4.95 o 
   0   1  13      677.96      703.67     13.52 o 
   1   1  13      135.21      156.08      4.05 o 
   2   1  13      787.86      790.02     14.43 o 
   3   1  13       25.25       25.18      2.25 o 
   4   1  13      263.65      224.98      5.40 o 
   5   1  13      487.92      485.84      9.91 o 
   6   1  13     1641.67     1656.79     39.31 o 
   7   1  13       42.16       44.96      3.15 o 
   8   1  13       31.29       35.07      3.15 o 
   9   1  13      141.48      126.37      5.85 o 
  10   1  13       99.17      102.07     10.79 o 
  11   1  13       82.79      104.32     14.39 o 
  12   1  13       32.03       30.12      9.44 o 
  13   1  13       50.81       52.60     15.74 o 
 -13   2  13        2.93        7.64     13.49 o 
 -12   2  13      171.31      208.67     32.38 o 
 -11   2  13      154.32      161.45     26.98 o 
 -10   2  13       11.96       10.34      2.25 o 
  -9   2  13       38.11       36.42      3.60 o 
  -8   2  13      217.87      229.86      9.45 o 
  -7   2  13       35.02       32.82      2.70 o 
  -6   2  13       63.48       51.26      2.70 o 
  -5   2  13     1124.89     1101.80     20.75 o 
  -4   2  13      964.27      937.27     19.39 o 
  -3   2  13      223.54      224.51      4.95 o 
  -2   2  13     1634.49     1634.29     27.14 o 
  -1   2  13      491.99      542.30      9.91 o 
   0   2  13     3569.39     4078.91     61.08 o 
   1   2  13      498.31      546.82      9.91 o 
   2   2  13     1601.93     1605.15     29.40 o 
   3   2  13      220.10      224.51      5.40 o 
   4   2  13      981.42      957.17     18.49 o 
   5   2  13     1131.28     1101.82     21.66 o 
   6   2  13       67.70       53.96      3.15 o 
   7   2  13       34.20       36.42      2.70 o 
   8   2  13      214.44      224.91      9.00 o 
   9   2  13       37.09       37.77      3.60 o 
  10   2  13       11.04        7.19      1.80 o 
  11   2  13      152.93      149.75     20.69 o 
  12   2  13      173.58      191.13     37.78 o 
  13   2  13        2.87        8.54     10.79 o 
 -13   3  13        7.09       -2.25     16.63 o 
 -12   3  13      116.56      119.16     26.53 o 
 -11   3  13       40.43       47.21     12.59 o 
 -10   3  13       19.16       14.84      3.60 o 
  -9   3  13      315.83      278.94     16.20 o 
  -8   3  13      175.18      171.36      8.10 o 
  -7   3  13      379.40      436.98     12.60 o 
  -6   3  13       30.70       23.38      2.70 o 
  -5   3  13      177.56      157.88      4.95 o 
  -4   3  13      192.22      183.54      5.85 o 
  -3   3  13      198.58      201.09      4.95 o 
  -2   3  13      245.50      286.18      5.85 o 
  -1   3  13     1134.68     1182.89     20.77 o 
   0   3  13        0.52        3.60      1.80 o 
   1   3  13     1139.94     1171.18     19.87 o 
   2   3  13      245.94      307.32      6.75 o 
   3   3  13      196.21      199.74      4.95 o 
   4   3  13      190.31      195.68      4.95 o 
   5   3  13      179.46      168.68      5.40 o 
   6   3  13       31.56       25.18      2.25 o 
   7   3  13      379.96      456.78     13.50 o 
   8   3  13      171.95      168.66      6.75 o 
   9   3  13      314.04      284.34     15.30 o 
  10   3  13       18.77       16.18      2.70 o 
  11   3  13       39.51       62.04     15.29 o 
  12   3  13      118.34      116.91     26.08 o 
  13   3  13        7.35        3.15     11.24 o 
 -13   4  13       15.10       26.52     21.13 o 
 -12   4  13      122.09       85.89     20.24 o 
 -11   4  13       58.71       63.85     15.74 o 
 -10   4  13      134.76      152.45     13.94 o 
  -9   4  13       73.24       68.34      5.85 o 
  -8   4  13       57.22       51.71      4.05 o 
  -7   4  13      697.14      735.08     24.77 o 
  -6   4  13      224.93      213.23      7.20 o 
  -5   4  13      263.40      217.76      6.75 o 
  -4   4  13      795.26      824.82     16.23 o 
  -3   4  13     1431.87     1429.81     25.75 o 
  -2   4  13      683.73      686.79     11.72 o 
  -1   4  13      508.49      489.57      9.01 o 
   0   4  13      101.11       92.64      3.15 o 
   1   4  13      512.35      491.83      9.01 o 
   2   4  13      688.22      688.15     13.07 o 
   3   4  13     1443.84     1475.04     27.11 o 
   4   4  13      788.97      802.72     14.87 o 
   5   4  13      267.60      240.26      5.85 o 
   6   4  13      219.01      224.47      6.75 o 
   7   4  13      692.01      711.20     18.02 o 
   8   4  13       55.33       52.16      3.60 o 
   9   4  13       74.11       63.40      4.50 o 
  10   4  13      133.58      155.59     13.49 o 
  11   4  13       59.21       69.24     16.19 o 
  12   4  13      122.92      125.01     27.43 o 
  13   4  13       15.03       23.38     15.73 o 
 -13   5  13       55.07       42.26     33.72 o 
 -12   5  13       46.62       56.65     17.98 o 
 -11   5  13       52.48       53.95      9.44 o 
 -10   5  13       38.91       34.62      5.40 o 
  -9   5  13      165.89      153.36     11.24 o 
  -8   5  13       38.16       30.57      3.60 o 
  -7   5  13      847.03      861.50     31.09 o 
  -6   5  13      234.67      222.23      7.65 o 
  -5   5  13     1183.99     1168.02     30.23 o 
  -4   5  13      855.60      874.04     19.83 o 
  -3   5  13      705.28      655.62     13.07 o 
  -2   5  13      593.60      593.26     12.16 o 
  -1   5  13      615.80      638.84     12.16 o 
   0   5  13      263.45      246.58      6.30 o 
   1   5  13      604.27      630.25     12.16 o 
   2   5  13      586.45      598.20     12.16 o 
   3   5  13      716.28      682.68     14.87 o 
   4   5  13      854.21      849.69     16.68 o 
   5   5  13     1198.60     1191.53     31.58 o 
   6   5  13      232.48      216.83      7.65 o 
   7   5  13      850.21      847.54     30.19 o 
   8   5  13       37.46       27.43      3.15 o 
   9   5  13      165.82      173.15     11.69 o 
  10   5  13       39.56       35.97      5.40 o 
  11   5  13       54.23       36.42     11.69 o 
  12   5  13       46.13       46.31     16.19 o 
  13   5  13       56.08       70.59     34.62 o 
 -12   6  13      102.56      109.71     27.43 o 
 -11   6  13      134.82      157.84     25.18 o 
 -10   6  13       55.74       49.91      8.54 o 
  -9   6  13       36.84       35.52      7.19 o 
  -8   6  13      384.17      422.98     25.65 o 
  -7   6  13      180.90      174.51      8.10 o 
  -6   6  13      467.63      431.23     15.75 o 
  -5   6  13       29.06       34.62      3.60 o 
  -4   6  13      502.16      488.51     12.16 o 
  -3   6  13      995.74     1039.02     22.10 o 
  -2   6  13      475.64      469.61     11.71 o 
  -1   6  13      110.10      105.68      4.05 o 
   0   6  13      456.01      460.60     10.36 o 
   1   6  13      110.37      103.44      4.05 o 
   2   6  13      470.44      459.70     10.36 o 
   3   6  13      996.96     1033.62     23.00 o 
   4   6  13      506.85      502.92     13.51 o 
   5   6  13       29.69       27.87      3.15 o 
   6   6  13      474.22      455.54     15.30 o 
   7   6  13      180.93      172.71      8.10 o 
   8   6  13      388.93      430.19     27.90 o 
   9   6  13       35.40       39.56      6.29 o 
  10   6  13       54.12       62.95      9.89 o 
  11   6  13      135.16      121.86     35.97 o 
  12   6  13      101.67      140.74     44.07 o 
 -12   7  13       95.96       93.98     40.92 o 
 -11   7  13      131.23      137.15     22.03 o 
 -10   7  13      251.13      259.99     29.24 o 
  -9   7  13      155.12      156.95     14.39 o 
  -8   7  13       31.73       20.68      4.05 o 
  -7   7  13      205.06      213.20      9.45 o 
  -6   7  13      434.39      461.33     17.55 o 
  -5   7  13       96.13       81.84      5.40 o 
  -4   7  13      763.29      765.49     20.73 o 
  -3   7  13      554.88      525.06     14.86 o 
  -2   7  13      277.46      269.06      8.55 o 
  -1   7  13      167.40      155.18      5.85 o 
   0   7  13     1307.07     1271.18     28.44 o 
   1   7  13      170.34      155.63      5.40 o 
   2   7  13      279.64      279.87      7.65 o 
   3   7  13      559.81      530.92     16.21 o 
   4   7  13      765.40      743.86     24.33 o 
   5   7  13       99.09       94.43      4.95 o 
   6   7  13      432.74      479.33     23.40 o 
   7   7  13      203.78      242.44     12.14 o 
   8   7  13       31.39       31.92      5.40 o 
   9   7  13      154.38      173.59     16.64 o 
  10   7  13      251.41      268.98     32.84 o 
  11   7  13      132.61      155.59     44.97 o 
  12   7  13       95.33      110.61     49.91 o 
 -12   8  13       75.60      119.15     52.16 o 
 -11   8  13       84.53       94.42     18.88 o 
 -10   8  13      107.47      132.20     21.58 o 
  -9   8  13       61.70       62.95      8.09 o 
  -8   8  13      262.59      258.65     19.79 o 
  -7   8  13       42.15       38.22      4.95 o 
  -6   8  13      669.82      684.95     26.12 o 
  -5   8  13       73.72       54.86      3.60 o 
  -4   8  13      176.08      147.08      6.75 o 
  -3   8  13      232.00      197.04      7.20 o 
  -2   8  13       46.29       35.97      3.15 o 
  -1   8  13      497.57      514.16     15.31 o 
   0   8  13       42.13       32.82      3.15 o 
   1   8  13      502.38      504.26     14.86 o 
   2   8  13       45.23       35.07      4.05 o 
   3   8  13      233.27      214.13      9.00 o 
   4   8  13      181.25      165.52      8.10 o 
   5   8  13       75.15       50.81      4.50 o 
   6   8  13      674.14      677.75     25.67 o 
   7   8  13       41.02       43.16      4.95 o 
   8   8  13      257.41      255.50     21.14 o 
   9   8  13       61.05       80.93      8.99 o 
  10   8  13      108.73      139.84     22.48 o 
  11   8  13       83.52       79.14     30.13 o 
  12   8  13       76.79      106.11     44.51 o 
 -11   9  13      118.92      171.32     35.52 o 
 -10   9  13       74.49       73.29     12.59 o 
  -9   9  13       50.98       51.26      8.54 o 
  -8   9  13      168.07      150.21     13.04 o 
  -7   9  13       45.04       34.62      5.40 o 
  -6   9  13      244.82      249.65     14.84 o 
  -5   9  13        1.09        7.19      3.60 o 
  -4   9  13      263.63      274.42     10.80 o 
  -3   9  13       28.95       31.92      3.60 o 
  -2   9  13      319.31      323.52     10.35 o 
  -1   9  13      976.32      966.96     29.30 o 
   0   9  13      172.44      194.75      7.20 o 
   1   9  13      971.61      967.40     29.30 o 
   2   9  13      316.78      314.52     12.15 o 
   3   9  13       27.75       24.73      4.05 o 
   4   9  13      262.78      254.63     13.50 o 
   5   9  13        1.30       -1.35      2.70 o 
   6   9  13      245.07      271.70     18.44 o 
   7   9  13       45.23       46.76      4.95 o 
   8   9  13      166.70      169.55     16.64 o 
   9   9  13       50.61       51.25      8.09 o 
  10   9  13       76.04       85.88     13.04 o 
  11   9  13      117.18      122.76     29.68 o 
 -11  10  13       44.98       57.55     16.19 o 
 -10  10  13        2.00       13.94      7.64 o 
  -9  10  13       25.52       29.22      8.54 o 
  -8  10  13        1.53        5.39      5.84 o 
  -7  10  13      228.72      228.04     17.99 o 
  -6  10  13       16.82       11.69      4.05 o 
  -5  10  13        3.15       -2.70      3.15 o 
  -4  10  13      298.78      286.58     11.25 o 
  -3  10  13       68.23       72.84      4.95 o 
  -2  10  13       85.77       93.08      5.85 o 
  -1  10  13      328.49      298.77     14.40 o 
   0  10  13     2088.02     2173.65     87.25 o 
   1  10  13      329.78      298.32     13.50 o 
   2  10  13       84.44       88.58      6.74 o 
   3  10  13       68.15       68.34      4.95 o 
   4  10  13      302.32      278.04     11.70 o 
   5  10  13        3.03       -2.70      2.70 o 
   6  10  13       16.11       12.59      3.60 o 
   7  10  13      228.22      220.85     20.69 o 
   8  10  13        1.37        0.90      4.95 o 
   9  10  13       25.36       33.27      9.89 o 
  10  10  13        1.98       -5.84      6.29 o 
  11  10  13       44.64       62.94     22.48 o 
 -10  11  13       16.39       26.08     12.14 o 
  -9  11  13       31.76       41.81      8.54 o 
  -8  11  13       48.61       52.15      8.99 o 
  -7  11  13       26.18       23.83      6.74 o 
  -6  11  13       73.31       74.19      7.64 o 
  -5  11  13       23.55       17.98      4.50 o 
  -4  11  13       66.28       64.75      5.40 o 
  -3  11  13       43.46       28.33      4.05 o 
  -2  11  13       43.46       40.91      4.95 o 
  -1  11  13      443.44      437.01     19.35 o 
   0  11  13      192.66      195.20     10.34 o 
   1  11  13      451.05      463.13     22.50 o 
   2  11  13       42.00       33.72      5.40 o 
   3  11  13       40.24       25.18      4.95 o 
   4  11  13       64.44       56.65      5.85 o 
   5  11  13       23.11       15.29      3.60 o 
   6  11  13       71.71       68.79      7.19 o 
   7  11  13       24.59       16.63      5.39 o 
   8  11  13       49.48       58.00      8.99 o 
   9  11  13       30.87       36.87      9.89 o 
  10  11  13       16.13       12.59      8.54 o 
  -9  12  13      131.04      174.02     26.98 o 
  -8  12  13       12.91       17.08      6.74 o 
  -7  12  13       31.48       25.63      8.09 o 
  -6  12  13       13.70        7.19      6.29 o 
  -5  12  13       42.62       26.08      6.29 o 
  -4  12  13       94.53       86.78      9.44 o 
  -3  12  13       11.97       17.98      4.50 o 
  -2  12  13      141.73      138.51     10.34 o 
  -1  12  13       58.50       58.00      7.64 o 
   0  12  13       26.69       22.93      5.40 o 
   1  12  13       59.69       40.92      7.19 o 
   2  12  13      139.83      159.20     12.59 o 
   3  12  13       11.84       19.33      4.95 o 
   4  12  13       95.66       81.39      7.64 o 
   5  12  13       42.98       52.60      5.84 o 
   6  12  13       13.98       15.29      4.95 o 
   7  12  13       31.46       37.32     10.79 o 
   8  12  13       12.40        9.89      7.64 o 
   9  12  13      129.79      154.24     33.28 o 
  -9  13  13      129.27      139.85     33.28 o 
  -8  13  13        8.17        1.80      7.64 o 
  -7  13  13        5.66        6.74      8.54 o 
  -6  13  13       13.35       14.39      6.74 o 
  -5  13  13       25.44       21.58      6.29 o 
  -4  13  13        3.58       -2.70      7.19 o 
  -3  13  13       92.21       86.78     10.34 o 
  -2  13  13       35.22       30.12      6.29 o 
  -1  13  13       46.94       45.86      7.64 o 
   0  13  13      299.18      336.05     31.49 o 
   1  13  13       45.99       39.57      7.64 o 
   2  13  13       34.79       36.42      6.74 o 
   3  13  13       93.63       98.92      9.89 o 
   4  13  13        3.56        2.70      4.95 o 
   5  13  13       26.06       22.03      6.74 o 
   6  13  13       13.30       10.79      5.84 o 
   7  13  13        5.64       -2.70      7.64 o 
   8  13  13        8.02       11.24     11.24 o 
   9  13  13      129.22      151.09     41.82 o 
  -8  14  13       21.84       32.82     11.69 o 
  -7  14  13       26.48       22.48     10.79 o 
  -6  14  13       38.59       56.20     12.59 o 
  -5  14  13       99.57       98.02     13.94 o 
  -4  14  13      177.02      202.83     21.59 o 
  -3  14  13      161.26      168.64     17.99 o 
  -2  14  13       66.16       77.33     10.34 o 
  -1  14  13       38.01       31.02      7.19 o 
   0  14  13       63.97       70.14     10.34 o 
   1  14  13       37.26       44.96      8.09 o 
   2  14  13       67.29       70.14      9.89 o 
   3  14  13      163.11      165.05     17.99 o 
   4  14  13      174.19      201.48     20.69 o 
   5  14  13       98.23       89.93     12.59 o 
   6  14  13       38.01       48.11     11.69 o 
   7  14  13       26.21       38.66     11.24 o 
   8  14  13       21.27       38.66     14.39 o 
  -6  15  13        5.18       -0.45      8.09 o 
  -5  15  13       12.56        3.60      8.09 o 
  -4  15  13       57.35       63.84     12.14 o 
  -3  15  13       14.68       20.23      7.19 o 
  -2  15  13       16.14       19.78      8.09 o 
  -1  15  13       12.95       17.53      8.54 o 
   0  15  13       18.63       23.38      8.09 o 
   1  15  13       12.61       10.79      7.64 o 
   2  15  13       16.04       10.79      7.19 o 
   3  15  13       14.82       12.14      7.19 o 
   4  15  13       57.84       62.05     11.69 o 
   5  15  13       12.33        7.64      8.09 o 
   6  15  13        5.04       10.34      8.54 o 
  -5  16  13       52.84       44.96     16.19 o 
  -4  16  13       26.39       29.67     12.14 o 
  -3  16  13       12.33        5.84      8.99 o 
  -2  16  13       90.35      116.46     22.48 o 
  -1  16  13       65.35       59.80     13.04 o 
   0  16  13        4.55        9.89      7.64 o 
   1  16  13       65.37       72.39     12.59 o 
   2  16  13       89.83       85.88     14.39 o 
   3  16  13       12.01       11.69      8.54 o 
   4  16  13       26.53       25.63      9.44 o 
   5  16  13       52.68       49.46     21.13 o 
  -2  17  13       12.21       22.03     13.49 o 
  -1  17  13        2.80        2.70      9.44 o 
   0  17  13       36.70       43.61     13.04 o 
   1  17  13        2.99       -8.09      8.99 o 
   2  17  13       12.17       16.63     11.69 o 
   0   0  14      403.28      487.16     13.06 o 
   1   0  14      461.87      523.74     10.36 o 
   2   0  14        7.15        4.95      1.80 o 
   3   0  14      784.10      812.77     15.78 o 
   4   0  14      270.78      251.98      4.95 o 
   5   0  14      414.40      392.97     10.35 o 
   6   0  14       54.19       56.65      3.60 o 
   7   0  14      301.67      314.95      9.00 o 
   8   0  14      111.37      118.27      5.85 o 
   9   0  14        3.73       -0.90      2.70 o 
  10   0  14       12.52       13.94      3.60 o 
  11   0  14       18.12        6.29      6.74 o 
  12   0  14       17.20        9.89      8.99 o 
  13   0  14        0.04        9.44     11.24 o 
 -13   1  14       27.64        9.44     12.59 o 
 -12   1  14      131.00      148.39     25.18 o 
 -11   1  14       54.58       48.56     13.49 o 
 -10   1  14        1.27       -3.15      3.15 o 
  -9   1  14       73.81       77.79      6.74 o 
  -8   1  14      124.65      137.16      6.30 o 
  -7   1  14      174.57      181.71      5.40 o 
  -6   1  14      757.32      732.16     16.67 o 
  -5   1  14     1476.14     1504.38     29.36 o 
  -4   1  14      107.10       98.49      3.60 o 
  -3   1  14      254.40      262.32      5.40 o 
  -2   1  14       91.24       83.20      3.15 o 
  -1   1  14      656.21      653.90     15.77 o 
   0   1  14     1734.88     1882.30     43.89 o 
   1   1  14      646.49      635.85     13.07 o 
   2   1  14       90.11       85.89      3.60 o 
   3   1  14      258.54      265.93      6.75 o 
   4   1  14      106.66       99.84      4.05 o 
   5   1  14     1478.83     1531.03     26.65 o 
   6   1  14      755.99      724.04     19.82 o 
   7   1  14      178.74      175.86      6.75 o 
   8   1  14      123.61      136.26      6.30 o 
   9   1  14       72.30       75.99      5.85 o 
  10   1  14        1.13       -0.90      2.70 o 
  11   1  14       53.96       51.26     11.69 o 
  12   1  14      129.20      191.56     30.58 o 
  13   1  14       27.24       29.22     18.43 o 
 -13   2  14       18.12       31.47     15.73 o 
 -12   2  14       89.74       98.02     18.88 o 
 -11   2  14      137.51      172.68     29.23 o 
 -10   2  14       36.79       25.63      4.50 o 
  -9   2  14       32.74       28.77      3.15 o 
  -8   2  14       29.92       27.87      3.15 o 
  -7   2  14      336.45      343.33      9.90 o 
  -6   2  14      473.30      475.39     12.15 o 
  -5   2  14      349.31      337.08      7.65 o 
  -4   2  14     1671.47     1638.53     33.90 o 
  -3   2  14      160.63      174.97      4.05 o 
  -2   2  14      697.11      686.83     12.62 o 
  -1   2  14       19.70       19.78      2.25 o 
   0   2  14      116.21       95.35      3.15 o 
   1   2  14       19.19       20.68      2.25 o 
   2   2  14      709.37      700.83     13.97 o 
   3   2  14      158.23      158.78      4.50 o 
   4   2  14     1671.25     1631.30     30.74 o 
   5   2  14      351.57      321.33      7.65 o 
   6   2  14      480.11      472.69     13.51 o 
   7   2  14      337.05      360.43     10.35 o 
   8   2  14       28.58       26.98      3.15 o 
   9   2  14       31.30       30.12      3.60 o 
  10   2  14       37.00       30.57      4.50 o 
  11   2  14      140.10      152.00     21.14 o 
  12   2  14       89.05       90.38     20.23 o 
  13   2  14       18.80       21.58     14.84 o 
 -13   3  14        0.51       -8.54     15.28 o 
 -12   3  14       72.19       66.09     17.09 o 
 -11   3  14       51.68       74.18     18.43 o 
 -10   3  14      120.55       98.93      9.89 o 
  -9   3  14       15.85       13.94      4.05 o 
  -8   3  14      371.35      384.29     16.65 o 
  -7   3  14      121.24      129.96      5.85 o 
  -6   3  14       18.17       17.53      2.25 o 
  -5   3  14      206.62      216.37      7.20 o 
  -4   3  14      792.71      778.35     17.13 o 
  -3   3  14      313.77      282.17      6.30 o 
  -2   3  14     1286.26     1328.51     23.93 o 
  -1   3  14      143.63      136.73      3.60 o 
   0   3  14       40.07       29.67      2.25 o 
   1   3  14      145.76      134.04      3.60 o 
   2   3  14     1285.71     1358.31     26.64 o 
   3   3  14      322.96      284.88      6.75 o 
   4   3  14      791.75      760.77     16.23 o 
   5   3  14      199.66      211.42      6.75 o 
   6   3  14       18.03       21.13      2.25 o 
   7   3  14      119.00      125.47      5.85 o 
   8   3  14      372.28      423.44     14.85 o 
   9   3  14       15.87       12.14      2.70 o 
  10   3  14      120.13      110.17     10.79 o 
  11   3  14       52.28       53.50     13.04 o 
  12   3  14       72.23       66.99     17.54 o 
  13   3  14        0.44        2.70     17.08 o 
 -13   4  14       22.35       17.98     18.88 o 
 -12   4  14      115.88      152.89     35.07 o 
 -11   4  14        1.61        0.00      3.60 o 
 -10   4  14       73.23       71.49      8.54 o 
  -9   4  14      178.53      174.05     12.59 o 
  -8   4  14        8.94        8.09      2.70 o 
  -7   4  14      135.10      125.02      6.30 o 
  -6   4  14      610.69      675.04     18.91 o 
  -5   4  14       10.60        5.84      2.25 o 
  -4   4  14      904.07      922.38     21.64 o 
  -3   4  14      414.89      394.79      8.55 o 
  -2   4  14       81.89      103.88      3.15 o 
  -1   4  14      581.65      597.30     11.26 o 
   0   4  14      256.00      291.12      6.30 o 
   1   4  14      578.49      586.94     11.26 o 
   2   4  14       77.56       98.93      3.15 o 
   3   4  14      411.82      407.39      8.55 o 
   4   4  14      893.41      906.12     18.03 o 
   5   4  14        9.81        9.89      2.25 o 
   6   4  14      618.36      668.75     17.11 o 
   7   4  14      137.96      134.47      5.85 o 
   8   4  14        8.55        5.39      2.25 o 
   9   4  14      182.05      181.70     11.24 o 
  10   4  14       73.15       80.03      9.44 o 
  11   4  14        1.77      -10.34     10.34 o 
  12   4  14      114.95      116.91     26.98 o 
  13   4  14       21.81       43.61     19.33 o 
 -12   5  14        2.54        9.44      9.89 o 
 -11   5  14        5.18       12.59      5.84 o 
 -10   5  14      101.47       91.28     12.14 o 
  -9   5  14       11.18        3.60      4.50 o 
  -8   5  14      355.68      359.96     21.15 o 
  -7   5  14       89.81       81.39      5.40 o 
  -6   5  14       72.08       68.80      4.50 o 
  -5   5  14       92.99       82.29      4.05 o 
  -4   5  14      282.77      268.16      8.10 o 
  -3   5  14     1340.57     1358.86     25.28 o 
  -2   5  14      333.04      369.48      7.65 o 
  -1   5  14      836.35      795.66     16.23 o 
   0   5  14      199.05      212.33      5.40 o 
   1   5  14      835.85      823.61     16.23 o 
   2   5  14      335.37      373.54      7.65 o 
   3   5  14     1337.60     1302.87     29.34 o 
   4   5  14      279.65      261.86      7.20 o 
   5   5  14       93.45       82.29      4.05 o 
   6   5  14       70.60       67.00      4.05 o 
   7   5  14       91.22       86.78      4.95 o 
   8   5  14      353.29      351.41     19.80 o 
   9   5  14       11.59        6.74      3.15 o 
  10   5  14      100.79       69.25     11.24 o 
  11   5  14        5.08       17.53      9.89 o 
  12   5  14        2.78        1.35     10.79 o 
 -12   6  14       22.05       13.49     22.03 o 
 -11   6  14        4.97        0.90      4.95 o 
 -10   6  14        9.61       -1.80      4.95 o 
  -9   6  14       70.05       65.20      8.54 o 
  -8   6  14       25.76       31.02      5.39 o 
  -7   6  14      103.44       89.49      5.85 o 
  -6   6  14      207.30      213.66     10.35 o 
  -5   6  14      332.04      331.63     12.15 o 
  -4   6  14     1114.45     1233.08     28.87 o 
  -3   6  14      161.71      156.97      5.40 o 
  -2   6  14      534.36      549.37     11.71 o 
  -1   6  14        8.62       13.04      2.25 o 
   0   6  14      210.47      242.47      6.75 o 
   1   6  14        8.86       14.39      2.70 o 
   2   6  14      538.88      559.73     12.61 o 
   3   6  14      163.03      156.07      5.85 o 
   4   6  14     1128.45     1224.56     30.67 o 
   5   6  14      330.58      321.28     10.80 o 
   6   6  14      200.49      190.71      9.90 o 
   7   6  14      102.56       96.23      6.30 o 
   8   6  14       24.08        9.89      4.05 o 
   9   6  14       70.22       70.14      8.54 o 
  10   6  14        9.02       10.34      4.95 o 
  11   6  14        4.83        5.39     12.59 o 
  12   6  14       21.58       12.59     18.43 o 
 -12   7  14       21.90        7.64     15.74 o 
 -11   7  14       46.57       44.51     10.79 o 
 -10   7  14       78.13       68.34     11.24 o 
  -9   7  14       75.48       84.53      9.89 o 
  -8   7  14       35.57       40.01      5.40 o 
  -7   7  14       64.70       68.34      6.29 o 
  -6   7  14       53.22       49.46      4.95 o 
  -5   7  14       29.53       26.08      4.05 o 
  -4   7  14      407.57      419.01     12.15 o 
  -3   7  14      564.42      536.75     15.31 o 
  -2   7  14      254.63      259.14      8.55 o 
  -1   7  14      893.32      824.91     23.44 o 
   0   7  14      534.73      494.41     13.96 o 
   1   7  14      891.52      800.56     22.54 o 
   2   7  14      255.55      282.09      9.45 o 
   3   7  14      554.34      505.21     17.11 o 
   4   7  14      405.39      432.06     14.40 o 
   5   7  14       27.46       21.58      2.70 o 
   6   7  14       51.34       41.36      4.50 o 
   7   7  14       64.66       89.03      8.09 o 
   8   7  14       34.88       38.66      5.84 o 
   9   7  14       74.86       81.83      9.89 o 
  10   7  14       78.52       64.75     10.34 o 
  11   7  14       46.92       72.84     33.72 o 
  12   7  14       21.09      -17.08     17.53 o 
 -11   8  14        2.35        0.45      7.19 o 
 -10   8  14      160.04      159.65     25.63 o 
  -9   8  14      335.79      389.15     37.79 o 
  -8   8  14      132.80      116.47     11.69 o 
  -7   8  14       78.22       75.99      7.19 o 
  -6   8  14       37.91       42.71      6.29 o 
  -5   8  14      128.95      126.82      5.85 o 
  -4   8  14      255.21      233.03     10.35 o 
  -3   8  14      153.86      153.36      6.75 o 
  -2   8  14      195.65      190.27      8.10 o 
  -1   8  14       73.38       67.00      4.05 o 
   0   8  14        0.87        2.25      3.15 o 
   1   8  14       73.92       68.35      4.50 o 
   2   8  14      194.97      176.32      7.65 o 
   3   8  14      154.28      146.62      8.10 o 
   4   8  14      254.76      230.33     11.25 o 
   5   8  14      127.43      125.02      7.64 o 
   6   8  14       38.28       45.41      4.95 o 
   7   8  14       78.52       97.57      9.89 o 
   8   8  14      133.72      134.91     13.49 o 
   9   8  14      334.89      388.25     42.29 o 
  10   8  14      161.34      173.59     33.73 o 
  11   8  14        2.43      -15.73     15.73 o 
 -11   9  14      152.10      181.23     49.92 o 
 -10   9  14       23.47       28.32      8.99 o 
  -9   9  14       30.83       31.92      7.19 o 
  -8   9  14       67.21       73.74      8.09 o 
  -7   9  14      277.75      280.25     19.34 o 
  -6   9  14        7.64        5.39      4.50 o 
  -5   9  14       53.27       52.16      5.40 o 
  -4   9  14       83.18      105.67      6.74 o 
  -3   9  14       59.43       65.20      5.40 o 
  -2   9  14     1205.40     1249.34     48.26 o 
  -1   9  14      115.77       99.38      5.40 o 
   0   9  14       84.24       75.54      4.95 o 
   1   9  14      111.15      102.08      6.30 o 
   2   9  14     1205.74     1292.19     61.79 o 
   3   9  14       62.84       60.70      5.85 o 
   4   9  14       82.77       95.78      6.74 o 
   5   9  14       50.04       41.81      4.95 o 
   6   9  14        7.48        5.39      2.70 o 
   7   9  14      274.67      333.33     33.29 o 
   8   9  14       67.10       77.34     10.79 o 
   9   9  14       29.86       19.78      7.19 o 
  10   9  14       23.45       23.38      8.09 o 
  11   9  14      152.34      163.24     65.66 o 
 -10  10  14       21.76       27.42      8.09 o 
  -9  10  14      263.67      293.72     34.64 o 
  -8  10  14      123.75      128.16     14.39 o 
  -7  10  14      225.80      220.84     17.54 o 
  -6  10  14       42.85       28.32      4.95 o 
  -5  10  14       73.83       78.24      6.74 o 
  -4  10  14       23.54       27.87      4.05 o 
  -3  10  14       33.08       31.92      4.95 o 
  -2  10  14      299.50      322.58     14.85 o 
  -1  10  14      223.64      212.31     11.70 o 
   0  10  14       29.08       34.62      3.60 o 
   1  10  14      223.04      216.36     10.35 o 
   2  10  14      299.60      336.98     16.20 o 
   3  10  14       33.60       31.47      4.50 o 
   4  10  14       25.51       25.63      4.50 o 
   5  10  14       73.00       71.49      6.74 o 
   6  10  14       44.76       38.67      6.29 o 
   7  10  14      224.15      253.23     24.29 o 
   8  10  14      126.19      128.61     15.74 o 
   9  10  14      262.38      282.93     37.78 o 
  10  10  14       21.82       25.63     11.24 o 
 -10  11  14       17.51        5.84     11.24 o 
  -9  11  14       69.16       89.02     15.29 o 
  -8  11  14       29.21       18.88      6.29 o 
  -7  11  14       82.16      101.17     13.94 o 
  -6  11  14       77.41       47.21      8.99 o 
  -5  11  14      233.50      229.85     18.44 o 
  -4  11  14       88.28       88.13      7.64 o 
  -3  11  14       19.07       17.98      4.05 o 
  -2  11  14      123.90      133.11      9.89 o 
  -1  11  14      743.95      834.58     47.74 o 
   0  11  14       22.25       23.83      5.39 o 
   1  11  14      744.31      804.85     59.90 o 
   2  11  14      123.46      126.81     11.24 o 
   3  11  14       19.00       21.58      4.50 o 
   4  11  14       88.70       85.88      8.09 o 
   5  11  14      232.76      259.08     23.84 o 
   6  11  14       78.17       68.79      7.64 o 
   7  11  14       81.87       92.18     11.69 o 
   8  11  14       29.69       33.27     10.79 o 
   9  11  14       69.75       71.94     15.74 o 
  10  11  14       17.86       21.58     10.79 o 
  -9  12  14       25.29       11.24      9.44 o 
  -8  12  14       61.21       62.05     11.69 o 
  -7  12  14       51.81       56.65     10.79 o 
  -6  12  14       64.54       75.99     12.14 o 
  -5  12  14       66.81       44.51      7.64 o 
  -4  12  14      236.76      246.49     21.59 o 
  -3  12  14        7.46        9.44      6.29 o 
  -2  12  14       64.35       62.95      6.74 o 
  -1  12  14       25.24       20.23      5.84 o 
   0  12  14        6.87        0.45      4.05 o 
   1  12  14       25.32       18.88      4.95 o 
   2  12  14       61.26       48.56      7.64 o 
   3  12  14        7.37        9.44      4.50 o 
   4  12  14      235.43      261.78     21.59 o 
   5  12  14       66.97       63.85      9.89 o 
   6  12  14       63.98       84.08     13.49 o 
   7  12  14       51.28       44.51     11.69 o 
   8  12  14       60.33       63.84     15.29 o 
   9  12  14       25.19       41.36     15.29 o 
  -8  13  14        1.04       -9.44      9.44 o 
  -7  13  14       95.58      110.16     19.33 o 
  -6  13  14       15.03        8.99      6.74 o 
  -5  13  14       15.46       -0.45      6.29 o 
  -4  13  14       18.52       10.79      6.74 o 
  -3  13  14        8.73       13.94      7.19 o 
  -2  13  14      134.23      149.30     14.39 o 
  -1  13  14       37.64       53.05      8.09 o 
   0  13  14        0.10        1.35      5.84 o 
   1  13  14       39.13       46.76      8.54 o 
   2  13  14      133.81      149.30     13.94 o 
   3  13  14        9.56        6.74      4.95 o 
   4  13  14       18.07       21.58      5.84 o 
   5  13  14       16.49       17.08      6.74 o 
   6  13  14       15.17       17.08      8.09 o 
   7  13  14       97.10      112.86     21.58 o 
   8  13  14        1.15        3.15     12.59 o 
  -7  14  14       48.23       65.64     16.19 o 
  -6  14  14       48.41       58.90     12.59 o 
  -5  14  14       51.60       38.67      8.54 o 
  -4  14  14       90.27       72.39     11.69 o 
  -3  14  14       11.09        2.25      5.39 o 
  -2  14  14       77.69       69.69     10.34 o 
  -1  14  14       99.22      114.66     15.74 o 
   0  14  14       23.32       35.52      8.09 o 
   1  14  14       99.18      106.57     14.84 o 
   2  14  14       77.72      100.72     12.59 o 
   3  14  14       11.24       12.59      7.19 o 
   4  14  14       90.23       84.53     12.14 o 
   5  14  14       52.02       63.39     12.59 o 
   6  14  14       48.21       42.26     13.04 o 
   7  14  14       47.78       44.51     14.84 o 
  -6  15  14        3.67        1.80     11.24 o 
  -5  15  14      163.54      151.55     22.04 o 
  -4  15  14       21.88       26.08     10.34 o 
  -3  15  14       28.11       33.72      8.54 o 
  -2  15  14       54.68       46.31     11.24 o 
  -1  15  14        1.33        7.64      7.64 o 
   0  15  14       81.45       80.48     15.29 o 
   1  15  14        1.35        4.50      6.29 o 
   2  15  14       54.36       42.26      9.44 o 
   3  15  14       29.10       19.33      8.99 o 
   4  15  14       22.00       10.34      6.74 o 
   5  15  14      165.05      169.09     26.53 o 
   6  15  14        3.69       -9.44      9.44 o 
  -4  16  14       65.09       68.34     17.09 o 
  -3  16  14        8.22       22.03      9.89 o 
  -2  16  14       19.88       17.98      8.99 o 
  -1  16  14       23.27       15.29      8.99 o 
   0  16  14        6.66       -8.54      8.99 o 
   1  16  14       23.20       11.24      9.44 o 
   2  16  14       19.21       26.52      9.44 o 
   3  16  14        8.23       16.18      8.54 o 
   4  16  14       64.26       54.40     19.78 o 
  -1  17  14        4.80      -12.14     12.14 o 
   0  17  14      155.85      178.98     42.27 o 
   1  17  14        4.81       -2.25     11.24 o 
   1   0  15        9.75        8.09      1.80 o 
   2   0  15      115.67      117.83      3.60 o 
   3   0  15        6.15       11.24      1.35 o 
   4   0  15      359.97      371.31      8.10 o 
   5   0  15      259.84      217.30      7.65 o 
   6   0  15      639.15      638.18     18.47 o 
   7   0  15       18.13       37.31      3.60 o 
   8   0  15      217.14      188.02      8.10 o 
   9   0  15      121.97      135.36      8.09 o 
  10   0  15       76.06       61.60      7.64 o 
  11   0  15      334.61      416.59     51.29 o 
  12   0  15       19.37       27.87     11.24 o 
  13   0  15       57.71       53.95     20.68 o 
 -13   1  15        7.34       24.28     16.18 o 
 -12   1  15       96.62       98.02     20.68 o 
 -11   1  15       72.94       75.99     16.64 o 
 -10   1  15       18.04       25.18      4.95 o 
  -9   1  15      187.45      184.85     13.04 o 
  -8   1  15      210.48      236.14      9.90 o 
  -7   1  15      188.29      177.21      8.10 o 
  -6   1  15     1180.96     1192.61     28.87 o 
  -5   1  15       94.57       91.29      3.60 o 
  -4   1  15      970.09     1001.06     19.84 o 
  -3   1  15      120.58      120.08      3.60 o 
  -2   1  15      715.20      741.77     16.67 o 
  -1   1  15       63.88       59.80      3.60 o 
   0   1  15      821.91      853.92     21.64 o 
   1   1  15       67.02       62.50      3.15 o 
   2   1  15      714.94      749.43     15.77 o 
   3   1  15      126.64      123.23      4.50 o 
   4   1  15      970.03      987.99     20.74 o 
   5   1  15       89.01       88.59      3.15 o 
   6   1  15     1188.68     1169.63     31.57 o 
   7   1  15      193.96      196.56      8.55 o 
   8   1  15      208.46      223.55      9.45 o 
   9   1  15      191.01      179.45     12.59 o 
  10   1  15       18.04       20.68      4.05 o 
  11   1  15       71.28       54.40     10.34 o 
  12   1  15       96.82      129.50     23.83 o 
  13   1  15        7.48        4.50     17.08 o 
 -13   2  15       25.77       17.98     14.39 o 
 -12   2  15       80.88       66.99     19.33 o 
 -11   2  15       42.36       42.26     13.49 o 
 -10   2  15      249.69      221.76     19.34 o 
  -9   2  15      140.16      134.46     10.79 o 
  -8   2  15      214.86      240.64      9.45 o 
  -7   2  15      165.68      175.85      7.20 o 
  -6   2  15      230.21      231.22      7.65 o 
  -5   2  15      544.54      598.87     13.96 o 
  -4   2  15      538.14      547.58     13.06 o 
  -3   2  15       51.18       50.36      2.25 o 
  -2   2  15      162.86      163.28      4.50 o 
  -1   2  15      612.70      607.28     12.61 o 
   0   2  15       58.11       52.16      3.15 o 
   1   2  15      613.94      585.66     12.61 o 
   2   2  15      157.51      160.58      4.50 o 
   3   2  15       48.91       45.86      2.70 o 
   4   2  15      523.98      520.54     12.16 o 
   5   2  15      541.98      588.51     14.86 o 
   6   2  15      230.22      222.22      7.20 o 
   7   2  15      168.43      181.70      8.55 o 
   8   2  15      213.83      238.39     10.35 o 
   9   2  15      142.52      147.95      9.44 o 
  10   2  15      251.32      259.99     21.14 o 
  11   2  15       41.48       34.17      9.89 o 
  12   2  15       82.03       91.28     22.03 o 
  13   2  15       26.21       34.62     15.29 o 
 -13   3  15       18.14       22.48     15.29 o 
 -12   3  15       15.83       -5.84     15.29 o 
 -11   3  15      136.66      133.11     27.88 o 
 -10   3  15       52.37       39.12      6.29 o 
  -9   3  15       82.21       70.59      6.74 o 
  -8   3  15      116.79      120.07      8.09 o 
  -7   3  15      315.57      305.05     11.25 o 
  -6   3  15       31.37       22.93      2.70 o 
  -5   3  15      686.17      738.75     18.92 o 
  -4   3  15      523.35      559.69     15.31 o 
  -3   3  15      817.95      890.19     17.13 o 
  -2   3  15      455.35      464.19      9.00 o 
  -1   3  15      126.09      121.88      3.60 o 
   0   3  15      118.89      121.43      4.50 o 
   1   3  15      126.06      123.23      4.05 o 
   2   3  15      459.68      457.89      9.45 o 
   3   3  15      818.42      856.39     16.23 o 
   4   3  15      517.64      528.16     14.41 o 
   5   3  15      686.32      725.24     19.37 o 
   6   3  15       32.10       33.72      3.15 o 
   7   3  15      315.22      303.25     11.25 o 
   8   3  15      118.71      128.16      7.64 o 
   9   3  15       81.67       67.00      6.74 o 
  10   3  15       51.15       39.57      5.84 o 
  11   3  15      136.16      151.99     29.68 o 
  12   3  15       15.44       36.86     13.94 o 
  13   3  15       17.95       35.97     20.68 o 
 -12   4  15      111.62      104.77     26.98 o 
 -11   4  15        5.18        6.29      4.95 o 
 -10   4  15        2.93       -2.70      4.05 o 
  -9   4  15      126.08      116.47     11.24 o 
  -8   4  15      231.31      206.46     12.59 o 
  -7   4  15       89.92       80.04      4.95 o 
  -6   4  15        3.28        3.15      2.25 o 
  -5   4  15      510.82      526.75     15.31 o 
  -4   4  15      962.19      980.15     25.70 o 
  -3   4  15     1572.44     1584.29     29.36 o 
  -2   4  15      857.76      840.27     18.03 o 
  -1   4  15        5.28        3.60      1.35 o 
   0   4  15      580.75      626.08     13.06 o 
   1   4  15        4.61        3.60      1.80 o 
   2   4  15      847.29      830.33     15.33 o 
   3   4  15     1571.24     1589.25     29.36 o 
   4   4  15      960.88      965.71     23.89 o 
   5   4  15      512.89      523.60     13.06 o 
   6   4  15        2.81        4.95      2.25 o 
   7   4  15       91.87       78.69      5.40 o 
   8   4  15      235.05      207.36     11.25 o 
   9   4  15      124.11      140.30     12.14 o 
  10   4  15        3.20        0.00      3.60 o 
  11   4  15        5.03        8.09      9.44 o 
  12   4  15      111.28      170.42     35.97 o 
 -12   5  15       13.25       14.39     24.28 o 
 -11   5  15        9.60        6.29      4.95 o 
 -10   5  15       12.39        8.09      5.39 o 
  -9   5  15      237.56      253.69     23.84 o 
  -8   5  15       51.46       44.06      4.50 o 
  -7   5  15      262.72      264.06     11.70 o 
  -6   5  15       94.57       93.53      6.30 o 
  -5   5  15      316.13      281.22      9.90 o 
  -4   5  15      221.27      211.43      7.20 o 
  -3   5  15      132.44      108.84      4.95 o 
  -2   5  15       20.46       17.08      2.25 o 
  -1   5  15     1048.36     1147.45     22.55 o 
   0   5  15       35.55       32.37      2.70 o 
   1   5  15     1052.30     1115.89     23.45 o 
   2   5  15       19.80       16.63      2.25 o 
   3   5  15      127.88      108.83      4.50 o 
   4   5  15      215.77      200.63      6.30 o 
   5   5  15      308.20      274.01      8.10 o 
   6   5  15       95.56       96.68      5.40 o 
   7   5  15      260.68      275.31     11.70 o 
   8   5  15       51.85       59.35      5.40 o 
   9   5  15      235.21      246.49     20.24 o 
  10   5  15       12.44       13.04      5.84 o 
  11   5  15       10.01       14.39     11.69 o 
  12   5  15       12.70       -3.60     11.24 o 
 -12   6  15       52.16       60.70     30.12 o 
 -11   6  15       91.91      108.81     20.68 o 
 -10   6  15        8.95       -3.15      5.84 o 
  -9   6  15       26.98       17.98      5.84 o 
  -8   6  15      112.52      122.31     12.14 o 
  -7   6  15       90.61       93.08      7.64 o 
  -6   6  15      367.30      365.84     16.20 o 
  -5   6  15      239.06      248.32     11.25 o 
  -4   6  15      291.00      302.80     11.70 o 
  -3   6  15     1865.78     1938.14     47.01 o 
  -2   6  15       26.04       31.92      2.70 o 
  -1   6  15      170.39      146.18      4.95 o 
   0   6  15     1225.88     1213.82     27.53 o 
   1   6  15      171.58      146.18      5.40 o 
   2   6  15       25.91       36.42      2.70 o 
   3   6  15     1858.57     1892.00     51.53 o 
   4   6  15      290.68      263.20      9.00 o 
   5   6  15      238.69      263.61     11.70 o 
   6   6  15      366.20      368.99     16.20 o 
   7   6  15       88.82      109.27      8.54 o 
   8   6  15      113.63      134.90     13.49 o 
   9   6  15       26.77       15.74      4.50 o 
  10   6  15        8.97       20.23      7.19 o 
  11   6  15       92.88      131.75     43.17 o 
  12   6  15       51.96       52.15     33.27 o 
 -12   7  15        7.08        3.15     25.18 o 
 -11   7  15       66.27       74.19     15.29 o 
 -10   7  15       25.79       19.33      7.19 o 
  -9   7  15       16.13       26.52      7.64 o 
  -8   7  15       74.43       85.43     11.69 o 
  -7   7  15        3.67        0.00      3.60 o 
  -6   7  15      175.36      186.20      9.89 o 
  -5   7  15       93.81      100.28      6.30 o 
  -4   7  15       69.72       65.20      3.60 o 
  -3   7  15      650.68      659.80     18.92 o 
  -2   7  15      199.36      192.07      7.20 o 
  -1   7  15      948.63      869.13     22.99 o 
   0   7  15       37.27       44.51      3.60 o 
   1   7  15      940.10      901.57     27.05 o 
   2   7  15      198.08      193.87      7.20 o 
   3   7  15      642.96      661.14     25.67 o 
   4   7  15       71.21       68.35      4.50 o 
   5   7  15       91.58      104.77      7.19 o 
   6   7  15      176.53      185.75     10.34 o 
   7   7  15        3.54        2.70      4.50 o 
   8   7  15       74.39       73.74      8.54 o 
   9   7  15       15.79       16.18      4.95 o 
  10   7  15       24.96       13.04      7.19 o 
  11   7  15       65.97       81.38     32.82 o 
  12   7  15        7.26        6.29     17.53 o 
 -11   8  15        6.04       -2.70      8.09 o 
 -10   8  15       15.55       20.23      8.54 o 
  -9   8  15      100.28      116.46     14.84 o 
  -8   8  15       46.69       53.05      8.09 o 
  -7   8  15      195.86      196.55     15.29 o 
  -6   8  15      198.69      213.64     15.74 o 
  -5   8  15      269.50      288.36     13.50 o 
  -4   8  15      134.20      132.22      6.30 o 
  -3   8  15       89.78       81.84      5.40 o 
  -2   8  15      259.71      253.28     11.25 o 
  -1   8  15     1136.76     1175.25     33.37 o 
   0   8  15     5027.68     5373.88    174.13 o 
   1   8  15     1129.72     1198.67     36.98 o 
   2   8  15      267.49      275.33      9.90 o 
   3   8  15       87.57       85.89      6.30 o 
   4   8  15      129.87      115.57      6.75 o 
   5   8  15      270.64      287.46     14.40 o 
   6   8  15      198.29      207.80     15.29 o 
   7   8  15      198.30      219.94     23.84 o 
   8   8  15       47.81       40.46      7.19 o 
   9   8  15      102.37      138.94     19.34 o 
  10   8  15       16.00        6.74      6.74 o 
  11   8  15        5.80        3.60     17.53 o 
 -11   9  15       34.56       13.04     11.24 o 
 -10   9  15        0.34       -1.35      8.99 o 
  -9   9  15       27.15       24.28      7.64 o 
  -8   9  15       60.99       72.84      9.89 o 
  -7   9  15       83.69       90.83      9.89 o 
  -6   9  15       12.96       13.49      4.95 o 
  -5   9  15      292.47      302.32     17.10 o 
  -4   9  15      147.21      149.76      8.09 o 
  -3   9  15      232.74      233.46     12.60 o 
  -2   9  15      260.32      276.22     13.95 o 
  -1   9  15      497.41      433.05     22.06 o 
   0   9  15      336.95      332.07     14.85 o 
   1   9  15      498.50      434.40     21.16 o 
   2   9  15      259.38      270.82     15.75 o 
   3   9  15      234.34      237.06     14.39 o 
   4   9  15      144.65      137.61      8.54 o 
   5   9  15      296.07      308.62     21.59 o 
   6   9  15       12.21       12.59      7.19 o 
   7   9  15       85.20       95.77     11.24 o 
   8   9  15       59.47       65.19      9.89 o 
   9   9  15       27.76       27.42      8.54 o 
  10   9  15        0.42        9.44      8.99 o 
  11   9  15       35.03        0.00     16.63 o 
 -10  10  15       79.14       89.93     22.93 o 
  -9  10  15       44.80       36.87      8.99 o 
  -8  10  15       15.13       12.59      6.29 o 
  -7  10  15       20.77       14.39      6.29 o 
  -6  10  15       90.53       78.69     10.34 o 
  -5  10  15       18.02        8.54      5.39 o 
  -4  10  15      156.91      166.40     12.59 o 
  -3  10  15      176.27      168.66     13.04 o 
  -2  10  15      319.42      323.04     17.10 o 
  -1  10  15      279.87      278.47     15.75 o 
   0  10  15      846.62      864.56     37.39 o 
   1  10  15      279.92      239.78     13.05 o 
   2  10  15      315.95      313.59     17.10 o 
   3  10  15      174.87      160.56     12.59 o 
   4  10  15      157.69      162.35     12.59 o 
   5  10  15       17.66        9.89      3.60 o 
   6  10  15       91.57       85.88     12.14 o 
   7  10  15       20.87       13.94      7.64 o 
   8  10  15       15.32       14.84      6.29 o 
   9  10  15       45.18       29.22      9.89 o 
  10  10  15       78.78       97.12     28.33 o 
  -9  11  15      204.27      241.96     41.83 o 
  -8  11  15        5.40       -7.19      7.19 o 
  -7  11  15       60.67       71.04     11.69 o 
  -6  11  15       25.08       26.97      7.64 o 
  -5  11  15      282.85      315.34     29.69 o 
  -4  11  15       92.76      102.97     12.14 o 
  -3  11  15      137.90      152.90     11.24 o 
  -2  11  15       53.23       51.71      5.84 o 
  -1  11  15      305.16      313.57     20.25 o 
   0  11  15      244.69      280.69     19.79 o 
   1  11  15      306.45      311.33     24.29 o 
   2  11  15       53.77       42.71      8.09 o 
   3  11  15      140.71      147.05     12.59 o 
   4  11  15       93.02      106.12     11.24 o 
   5  11  15      282.48      304.55     27.44 o 
   6  11  15       24.22       17.08      6.74 o 
   7  11  15       61.90       64.29     13.04 o 
   8  11  15        5.73       17.08      8.54 o 
   9  11  15      206.11      225.32     39.13 o 
  -9  12  15       53.63       54.40     17.08 o 
  -8  12  15        6.17        8.99      8.54 o 
  -7  12  15      144.22      169.98     24.73 o 
  -6  12  15      104.03       83.19     13.04 o 
  -5  12  15       15.10        4.05      6.74 o 
  -4  12  15       22.08       27.42      6.74 o 
  -3  12  15        6.81        0.00      6.29 o 
  -2  12  15      169.30      191.14     15.74 o 
  -1  12  15       48.57       38.67      7.19 o 
   0  12  15      109.81      125.01     12.14 o 
   1  12  15       48.15       49.46      7.64 o 
   2  12  15      169.16      190.24     18.44 o 
   3  12  15        6.54        7.64      5.39 o 
   4  12  15       22.51       25.63      7.64 o 
   5  12  15       14.69        9.89      5.84 o 
   6  12  15      104.84       93.98     17.99 o 
   7  12  15      143.92      175.38     27.88 o 
   8  12  15        5.96       -4.50      7.64 o 
   9  12  15       53.86       58.00     17.08 o 
  -8  13  15      111.22      132.65     27.88 o 
  -7  13  15        2.40        3.15      8.99 o 
  -6  13  15       33.88       19.78      8.54 o 
  -5  13  15      108.94      110.17     14.84 o 
  -4  13  15       33.13       36.87      8.09 o 
  -3  13  15      186.09      192.04     20.24 o 
  -2  13  15       69.70       80.03     10.34 o 
  -1  13  15       28.74       27.42      6.74 o 
   0  13  15      101.57       98.03     12.14 o 
   1  13  15       27.62       25.18      8.09 o 
   2  13  15       69.82       75.99     10.34 o 
   3  13  15      185.61      206.43     21.14 o 
   4  13  15       32.85       37.32      8.54 o 
   5  13  15      109.70       84.99     17.54 o 
   6  13  15       34.25       25.63      9.89 o 
   7  13  15        2.35       -5.39      8.99 o 
   8  13  15      111.92       85.43     27.43 o 
  -7  14  15       18.74       14.84     12.59 o 
  -6  14  15       89.79       85.43     15.74 o 
  -5  14  15       76.67       79.58     13.49 o 
  -4  14  15      101.26      125.45     17.99 o 
  -3  14  15       53.49       49.91      9.44 o 
  -2  14  15       21.51       16.63      8.09 o 
  -1  14  15       23.87       24.28      7.64 o 
   0  14  15      111.59      101.62     14.39 o 
   1  14  15       23.72       13.94      7.19 o 
   2  14  15       21.62       10.34      5.84 o 
   3  14  15       53.07       53.95      9.89 o 
   4  14  15      101.06      107.92     15.29 o 
   5  14  15       76.07       61.15     14.84 o 
   6  14  15       88.87       55.75     14.39 o 
   7  14  15       18.56       26.97     12.59 o 
  -5  15  15      137.96      142.10     29.23 o 
  -4  15  15        2.82       -3.60      8.09 o 
  -3  15  15        7.48        8.54      8.09 o 
  -2  15  15        7.27        8.09      8.09 o 
  -1  15  15       10.43        7.19      7.64 o 
   0  15  15       13.09       10.79      9.89 o 
   1  15  15       10.24        7.64      8.09 o 
   2  15  15        7.12        9.89      6.29 o 
   3  15  15        7.25        3.60      6.74 o 
   4  15  15        2.81       -3.60      8.99 o 
   5  15  15      138.83      120.06     28.78 o 
  -3  16  15       13.30       28.32     13.94 o 
  -2  16  15        0.35        6.29      8.54 o 
  -1  16  15       40.80       41.81     13.94 o 
   0  16  15       18.69       22.03      9.89 o 
   1  16  15       40.83       39.11     12.14 o 
   2  16  15        0.39        2.70      8.99 o 
   3  16  15       13.28       16.63     12.14 o 
   0   0  16     2040.34     2026.76     52.05 o 
   1   0  16     2903.91     2984.58     54.01 o 
   2   0  16      177.39      197.47      5.40 o 
   3   0  16      237.02      212.80      5.85 o 
   4   0  16       31.39       27.88      2.25 o 
   5   0  16      301.32      311.81     10.35 o 
   6   0  16      136.17      128.62      5.40 o 
   7   0  16     1851.62     1911.69     67.76 o 
   8   0  16       20.23       13.04      3.15 o 
   9   0  16      260.17      241.11     18.44 o 
  10   0  16        0.01        2.25      4.05 o 
  11   0  16       72.02       67.44     14.39 o 
  12   0  16       56.67       58.90     14.84 o 
 -12   1  16       20.78       15.74     10.34 o 
 -11   1  16       94.84      157.38     31.92 o 
 -10   1  16       21.01       15.29      4.50 o 
  -9   1  16      113.67      114.67     10.34 o 
  -8   1  16        6.41       13.94      3.15 o 
  -7   1  16      249.13      277.11     11.25 o 
  -6   1  16      107.48       86.34      4.95 o 
  -5   1  16      257.04      242.49      7.20 o 
  -4   1  16       59.68       75.99      3.60 o 
  -3   1  16      628.05      595.93     13.06 o 
  -2   1  16      305.85      311.40      8.10 o 
  -1   1  16       54.55       42.72      2.70 o 
   0   1  16       34.99       28.77      3.15 o 
   1   1  16       55.04       49.46      3.15 o 
   2   1  16      300.67      292.04      8.10 o 
   3   1  16      629.46      607.20     13.96 o 
   4   1  16       56.96       71.49      3.60 o 
   5   1  16      261.20      252.39      7.20 o 
   6   1  16      108.09       89.49      4.50 o 
   7   1  16      252.12      279.36     12.15 o 
   8   1  16        6.61        4.50      3.15 o 
   9   1  16      113.07      125.91     13.04 o 
  10   1  16       21.98       25.63      5.84 o 
  11   1  16       95.79      101.62     17.54 o 
  12   1  16       21.26       19.78      9.89 o 
 -12   2  16      150.63      144.80     33.73 o 
 -11   2  16       37.28       42.26     13.94 o 
 -10   2  16        7.00       17.98      5.39 o 
  -9   2  16      105.65      105.22      9.89 o 
  -8   2  16       43.36       36.87      3.15 o 
  -7   2  16      961.65     1069.45     39.66 o 
  -6   2  16      146.45      170.90      7.20 o 
  -5   2  16      611.32      592.65     16.21 o 
  -4   2  16     1019.30      990.22     23.90 o 
  -3   2  16      262.23      261.40      5.85 o 
  -2   2  16      885.20      930.50     18.48 o 
  -1   2  16      402.36      346.61      8.55 o 
   0   2  16       50.13       40.92      2.70 o 
   1   2  16      401.56      362.36      8.55 o 
   2   2  16      879.39      889.01     17.58 o 
   3   2  16      264.00      238.46      6.75 o 
   4   2  16     1026.76      960.93     25.25 o 
   5   2  16      612.64      597.15     15.31 o 
   6   2  16      142.94      156.51      6.30 o 
   7   2  16      955.00     1090.16     38.76 o 
   8   2  16       42.72       39.56      4.50 o 
   9   2  16      105.68       88.13      8.99 o 
  10   2  16        7.34        8.99      3.60 o 
  11   2  16       37.31       31.92      8.99 o 
  12   2  16      150.39      144.35     26.53 o 
 -12   3  16       30.82       18.43     14.39 o 
 -11   3  16       53.06       42.71     14.84 o 
 -10   3  16        0.15       -0.45      4.50 o 
  -9   3  16      132.51      111.07     11.24 o 
  -8   3  16      685.15      625.02     38.73 o 
  -7   3  16      115.56      105.23      5.85 o 
  -6   3  16      487.76      476.25     16.66 o 
  -5   3  16      338.68      325.34      9.90 o 
  -4   3  16      331.44      337.94     10.80 o 
  -3   3  16      354.37      327.18      8.55 o 
  -2   3  16      229.54      213.69      5.40 o 
  -1   3  16      256.66      267.70      6.30 o 
   0   3  16     2050.48     2108.24     43.89 o 
   1   3  16      264.26      266.81      6.75 o 
   2   3  16      227.26      222.24      6.30 o 
   3   3  16      356.25      320.88      9.45 o 
   4   3  16      331.50      330.29      9.90 o 
   5   3  16      345.68      343.79     10.35 o 
   6   3  16      494.77      466.81     15.31 o 
   7   3  16      115.10      103.88      5.40 o 
   8   3  16      687.33      709.23     38.28 o 
   9   3  16      133.85      128.16     12.14 o 
  10   3  16        0.22       -0.90      4.05 o 
  11   3  16       52.68       40.01     13.94 o 
  12   3  16       30.51       42.26     16.63 o 
 -12   4  16       93.38       98.92     41.37 o 
 -11   4  16       58.19       48.56     10.79 o 
 -10   4  16        4.17        4.05      5.39 o 
  -9   4  16      123.60      129.96     13.94 o 
  -8   4  16       19.44        8.09      4.50 o 
  -7   4  16       32.08       35.07      3.60 o 
  -6   4  16      116.05      103.88      5.85 o 
  -5   4  16       44.80       34.17      3.15 o 
  -4   4  16      198.47      186.22      6.75 o 
  -3   4  16       64.32       62.95      2.70 o 
  -2   4  16     1448.83     1490.99     37.93 o 
  -1   4  16      363.46      386.15      9.00 o 
   0   4  16        0.33        3.15      1.80 o 
   1   4  16      357.35      383.90      9.00 o 
   2   4  16     1445.35     1507.23     33.87 o 
   3   4  16       64.84       60.70      2.70 o 
   4   4  16      201.29      198.37      7.20 o 
   5   4  16       47.24       35.52      3.15 o 
   6   4  16      114.63       99.83      4.95 o 
   7   4  16       30.30       28.77      3.15 o 
   8   4  16       19.77       16.63      3.15 o 
   9   4  16      123.06      143.90     13.49 o 
  10   4  16        4.15        2.70      4.50 o 
  11   4  16       59.10       52.15     13.94 o 
  12   4  16       94.03       84.08     27.88 o 
 -12   5  16       17.10       10.34     16.63 o 
 -11   5  16       44.91       49.91     11.69 o 
 -10   5  16      108.79      111.97     17.99 o 
  -9   5  16        4.75        2.70      4.50 o 
  -8   5  16       15.19        8.09      4.05 o 
  -7   5  16       43.71       37.32      4.50 o 
  -6   5  16       35.71       38.22      4.05 o 
  -5   5  16       85.04       77.34      4.95 o 
  -4   5  16      302.36      266.81      9.00 o 
  -3   5  16      332.25      332.09     10.35 o 
  -2   5  16     1893.40     2048.80     47.92 o 
  -1   5  16      108.45      101.63      4.05 o 
   0   5  16      637.41      672.93     18.02 o 
   1   5  16      106.37       98.48      3.60 o 
   2   5  16     1888.39     2001.76     47.92 o 
   3   5  16      333.62      343.79      9.45 o 
   4   5  16      306.45      276.71      9.45 o 
   5   5  16       86.61       90.83      4.95 o 
   6   5  16       34.87       38.22      3.15 o 
   7   5  16       44.55       35.97      4.05 o 
   8   5  16       14.32       13.49      4.50 o 
   9   5  16        4.82        0.00      4.95 o 
  10   5  16      110.29      116.91     17.09 o 
  11   5  16       44.24       55.30     17.53 o 
  12   5  16       17.63       26.08     13.49 o 
 -12   6  16       87.01       67.00     36.87 o 
 -11   6  16       43.25       55.75     12.59 o 
 -10   6  16       39.22       34.17      8.99 o 
  -9   6  16       47.10       34.62      6.74 o 
  -8   6  16       59.69       64.74      8.54 o 
  -7   6  16      105.05       96.23      8.09 o 
  -6   6  16      346.34      346.01     16.65 o 
  -5   6  16       10.07        7.64      4.95 o 
  -4   6  16      631.40      569.66     22.97 o 
  -3   6  16     1401.13     1490.70     38.81 o 
  -2   6  16      287.51      305.50      9.00 o 
  -1   6  16     1272.19     1302.21     31.59 o 
   0   6  16      237.57      262.72      7.65 o 
   1   6  16     1271.31     1307.62     33.84 o 
   2   6  16      292.79      311.35     10.35 o 
   3   6  16     1381.66     1503.26     46.03 o 
   4   6  16      625.12      591.72     24.32 o 
   5   6  16       10.23       14.39      3.60 o 
   6   6  16      345.11      357.26     16.20 o 
   7   6  16      108.33      119.16     10.34 o 
   8   6  16       59.48       70.14      8.54 o 
   9   6  16       48.28       40.91      7.19 o 
  10   6  16       39.50       39.56     10.34 o 
  11   6  16       44.43       49.01     25.63 o 
  12   6  16       86.61      129.94     55.75 o 
 -11   7  16       73.41       64.30     21.13 o 
 -10   7  16      109.97      117.36     19.79 o 
  -9   7  16      107.07       93.53     12.59 o 
  -8   7  16      112.63      102.52     13.94 o 
  -7   7  16       64.73       41.82      6.29 o 
  -6   7  16       67.13       66.55      6.29 o 
  -5   7  16      677.71      721.88     30.62 o 
  -4   7  16      296.87      284.34     10.35 o 
  -3   7  16      288.62      305.49     11.70 o 
  -2   7  16        8.60       14.39      3.15 o 
  -1   7  16      503.36      535.72     14.41 o 
   0   7  16      190.31      173.17      6.75 o 
   1   7  16      498.97      529.87     15.76 o 
   2   7  16        8.01       11.69      2.70 o 
   3   7  16      292.28      287.94     13.50 o 
   4   7  16      300.14      304.59     14.85 o 
   5   7  16      681.77      716.03     32.87 o 
   6   7  16       64.67       73.74      6.74 o 
   7   7  16       66.09       70.59      7.64 o 
   8   7  16      109.88      121.86     12.59 o 
   9   7  16      107.81      116.91     13.94 o 
  10   7  16      107.57      120.51     23.83 o 
  11   7  16       72.75       50.81     30.57 o 
 -11   8  16        1.33        5.39      9.44 o 
 -10   8  16       13.87        6.29      6.29 o 
  -9   8  16      220.87      247.82     32.83 o 
  -8   8  16       84.76       95.32     13.04 o 
  -7   8  16      165.56      178.54     16.19 o 
  -6   8  16      104.63      100.73      9.89 o 
  -5   8  16       24.07       30.57      5.84 o 
  -4   8  16      273.57      281.17     12.15 o 
  -3   8  16      181.33      165.96      8.10 o 
  -2   8  16      194.37      176.77      9.45 o 
  -1   8  16      244.48      260.46     11.70 o 
   0   8  16      247.36      259.57     12.60 o 
   1   8  16      243.44      262.71     12.15 o 
   2   8  16      194.38      165.52      9.45 o 
   3   8  16      182.99      172.26     10.34 o 
   4   8  16      274.30      270.37     12.60 o 
   5   8  16       23.91       26.08      4.95 o 
   6   8  16      103.73      111.97     10.34 o 
   7   8  16      163.71      200.13     18.89 o 
   8   8  16       84.71       82.28     10.79 o 
   9   8  16      218.86      235.68     30.58 o 
  10   8  16       14.16        3.60      8.99 o 
  11   8  16        1.20       24.28     18.43 o 
 -10   9  16       63.60       58.00     18.43 o 
  -9   9  16        5.80        9.89      6.29 o 
  -8   9  16      129.65      134.90     15.29 o 
  -7   9  16       39.79       28.32      6.29 o 
  -6   9  16      213.05      229.39     22.49 o 
  -5   9  16       10.78        6.74      2.25 o 
  -4   9  16      214.71      220.85     13.94 o 
  -3   9  16       81.43       90.83      6.74 o 
  -2   9  16       52.00       56.20      5.40 o 
  -1   9  16      634.36      702.01     36.02 o 
   0   9  16        2.06        4.05      4.50 o 
   1   9  16      640.62      691.21     31.52 o 
   2   9  16       49.14       50.81      5.84 o 
   3   9  16       83.40       73.74      7.19 o 
   4   9  16      210.19      210.50     15.74 o 
   5   9  16       10.60        3.60      3.60 o 
   6   9  16      213.26      239.28     22.04 o 
   7   9  16       39.57       33.27      6.74 o 
   8   9  16      127.96      112.42     14.39 o 
   9   9  16        5.87       12.14      7.19 o 
  10   9  16       63.02       58.45     17.09 o 
 -10  10  16       15.97       20.23     13.49 o 
  -9  10  16        3.73       -4.95      7.64 o 
  -8  10  16       51.77       47.66      9.89 o 
  -7  10  16       68.36       70.59      9.89 o 
  -6  10  16       18.37       18.88      7.19 o 
  -5  10  16       46.82       32.37      7.64 o 
  -4  10  16      145.47      168.64     14.84 o 
  -3  10  16      157.48      191.13     14.39 o 
  -2  10  16      218.88      227.60     16.19 o 
  -1  10  16      311.10      304.58     23.39 o 
   0  10  16      800.12      853.60     60.81 o 
   1  10  16      307.69      315.38     24.74 o 
   2  10  16      217.16      210.50     17.09 o 
   3  10  16      156.17      153.81     14.39 o 
   4  10  16      145.59      139.41     11.24 o 
   5  10  16       48.37       35.07      5.84 o 
   6  10  16       18.58       26.08      8.99 o 
   7  10  16       66.33       64.75     10.79 o 
   8  10  16       52.95       49.46      9.44 o 
   9  10  16        4.08        4.50      6.29 o 
  10  10  16       15.45       14.84     12.14 o 
  -9  11  16        9.53        8.09      8.99 o 
  -8  11  16       16.27       19.78      7.64 o 
  -7  11  16       41.91       22.48      7.64 o 
  -6  11  16       95.58      120.51     16.19 o 
  -5  11  16        1.86       -1.35      6.74 o 
  -4  11  16        8.40        4.50      6.29 o 
  -3  11  16       85.59       85.43     10.79 o 
  -2  11  16      109.57       96.68      8.54 o 
  -1  11  16       50.68       48.11      6.29 o 
   0  11  16      286.87      289.71     23.84 o 
   1  11  16       50.50       45.41      8.54 o 
   2  11  16      109.90       95.78     11.24 o 
   3  11  16       85.76       90.38     10.34 o 
   4  11  16        8.10        1.80      4.50 o 
   5  11  16        1.89        3.15      9.44 o 
   6  11  16       96.31       84.98     14.39 o 
   7  11  16       41.96       32.82      9.44 o 
   8  11  16       16.31       28.32     11.24 o 
   9  11  16        9.46        6.74      9.44 o 
  -8  12  16       10.35        8.54      9.44 o 
  -7  12  16        7.96       10.79      8.09 o 
  -6  12  16       36.43       20.68      8.54 o 
  -5  12  16       79.48       80.03     12.59 o 
  -4  12  16       32.39       28.77      8.54 o 
  -3  12  16       38.93       23.38      7.64 o 
  -2  12  16      427.48      529.64     48.60 o 
  -1  12  16        7.43        7.19      6.29 o 
   0  12  16        7.46        2.70      5.84 o 
   1  12  16        6.99       10.79      6.29 o 
   2  12  16      431.52      508.05     52.20 o 
   3  12  16       37.99       30.12      6.74 o 
   4  12  16       32.27       35.52      7.64 o 
   5  12  16       79.40       77.34     13.94 o 
   6  12  16       36.17       15.29      8.54 o 
   7  12  16        8.01        2.25      8.54 o 
   8  12  16       10.45       10.79      9.89 o 
  -7  13  16       22.78       31.92     11.24 o 
  -6  13  16        5.73        9.44      9.89 o 
  -5  13  16        0.82       -0.45      8.09 o 
  -4  13  16       41.84       61.14     12.59 o 
  -3  13  16       21.77       20.23      8.09 o 
  -2  13  16      171.95      192.03     20.24 o 
  -1  13  16       51.92       53.05      8.99 o 
   0  13  16       43.65       27.88      6.74 o 
   1  13  16       51.45       39.12      8.99 o 
   2  13  16      171.48      187.54     22.04 o 
   3  13  16       22.05       20.68      6.74 o 
   4  13  16       43.13       60.25     13.94 o 
   5  13  16        0.98       -6.29      8.09 o 
   6  13  16        5.42        4.05      8.09 o 
   7  13  16       22.66       33.27     12.14 o 
  -6  14  16       25.38       22.48     10.79 o 
  -5  14  16       29.19       21.58     10.79 o 
  -4  14  16       16.37       19.78      8.54 o 
  -3  14  16        0.20       -7.19      7.19 o 
  -2  14  16       32.04       23.83      8.54 o 
  -1  14  16       45.58       44.51      9.89 o 
   0  14  16        4.36        2.70      7.64 o 
   1  14  16       45.52       55.75     12.14 o 
   2  14  16       32.03       18.43      7.64 o 
   3  14  16        0.23        4.05      7.19 o 
   4  14  16       16.34       21.13     10.34 o 
   5  14  16       28.77       17.08      8.99 o 
   6  14  16       25.13       27.87     12.59 o 
  -5  15  16       71.83       81.38     22.93 o 
  -4  15  16       43.89       36.87     11.24 o 
  -3  15  16       16.92        9.89      8.99 o 
  -2  15  16        9.58        9.89      7.64 o 
  -1  15  16       25.75       22.93      9.44 o 
   0  15  16        0.01        8.54      7.64 o 
   1  15  16       25.83       33.72      8.54 o 
   2  15  16        9.42        3.60      8.54 o 
   3  15  16       17.16       33.72      9.89 o 
   4  15  16       44.21       67.44     24.73 o 
   5  15  16       70.76       82.28     28.33 o 
  -2  16  16       31.19       53.50     17.08 o 
  -1  16  16       22.58       36.42     14.84 o 
   0  16  16        6.23       -2.70      9.89 o 
   1  16  16       22.44       18.88     11.24 o 
   2  16  16       31.70       18.88     10.79 o 
   1   0  17        2.57       -0.45      2.25 o 
   2   0  17        8.23        7.64      2.25 o 
   3   0  17      263.89      232.60      7.20 o 
   4   0  17      148.60      161.01      5.85 o 
   5   0  17       15.08       20.68      3.15 o 
   6   0  17      627.25      621.87     21.16 o 
   7   0  17      123.24      110.18      7.20 o 
   8   0  17       52.52       35.07      4.95 o 
   9   0  17       58.35       57.10      7.64 o 
  10   0  17       45.96       45.86      8.09 o 
  11   0  17       57.83       57.55     13.49 o 
  12   0  17        1.21        4.05     11.24 o 
 -12   1  17       48.48       62.04     17.53 o 
 -11   1  17       28.32       28.77     12.59 o 
 -10   1  17       52.35       62.94      9.44 o 
  -9   1  17       95.92       88.58      8.99 o 
  -8   1  17      116.98       92.63      8.09 o 
  -7   1  17      247.21      262.70     13.50 o 
  -6   1  17      724.03      710.76     26.12 o 
  -5   1  17     1686.54     1790.34     45.16 o 
  -4   1  17      673.94      705.82     19.37 o 
  -3   1  17      150.66      143.02      4.50 o 
  -2   1  17     1107.81     1100.64     27.52 o 
  -1   1  17       53.76       56.65      2.70 o 
   0   1  17      182.35      164.63      5.40 o 
   1   1  17       51.89       55.30      3.15 o 
   2   1  17     1127.72     1130.93     27.97 o 
   3   1  17      150.87      147.52      4.95 o 
   4   1  17      685.48      743.23     18.92 o 
   5   1  17     1678.62     1758.69     46.07 o 
   6   1  17      713.73      692.27     23.87 o 
   7   1  17      245.29      261.35     11.70 o 
   8   1  17      119.62      104.33      8.54 o 
   9   1  17       95.65      103.87     11.69 o 
  10   1  17       52.29       51.70      7.64 o 
  11   1  17       28.89       20.23      9.44 o 
  12   1  17       48.54       48.56     15.29 o 
 -12   2  17       28.11       12.59     16.63 o 
 -11   2  17        0.03       -8.09     14.39 o 
 -10   2  17       89.15       89.48     12.14 o 
  -9   2  17       59.91       55.75      7.19 o 
  -8   2  17       18.00       15.74      4.05 o 
  -7   2  17       35.35       19.78      2.70 o 
  -6   2  17      291.13      319.88     12.60 o 
  -5   2  17      214.21      214.11      7.65 o 
  -4   2  17      109.78       92.19      5.40 o 
  -3   2  17      501.16      498.39     12.16 o 
  -2   2  17      367.39      359.15      9.00 o 
  -1   2  17      735.37      733.99     17.57 o 
   0   2  17     1293.39     1402.82     30.24 o 
   1   2  17      721.24      758.74     16.22 o 
   2   2  17      365.45      365.89      9.90 o 
   3   2  17      488.20      474.06     13.06 o 
   4   2  17      110.75       94.89      4.50 o 
   5   2  17      214.04      211.86      7.20 o 
   6   2  17      292.53      318.53     11.25 o 
   7   2  17       35.40       22.93      4.50 o 
   8   2  17       17.49        6.74      4.50 o 
   9   2  17       57.72       53.05      7.19 o 
  10   2  17       88.11       91.73     11.24 o 
  11   2  17        0.00       -7.64      7.64 o 
  12   2  17       27.73       25.63     13.04 o 
 -12   3  17       23.75       35.07     27.42 o 
 -11   3  17        5.37       16.18     12.14 o 
 -10   3  17       43.24       44.06      9.44 o 
  -9   3  17       65.46       68.34      9.44 o 
  -8   3  17       88.93       88.58      7.64 o 
  -7   3  17       28.89       23.83      3.15 o 
  -6   3  17       45.32       49.01      4.50 o 
  -5   3  17      204.59      228.50      9.45 o 
  -4   3  17       15.53       22.93      2.70 o 
  -3   3  17      719.74      704.13     16.67 o 
  -2   3  17       22.45       13.94      1.80 o 
  -1   3  17      262.35      245.65      7.20 o 
   0   3  17       32.05       29.67      2.70 o 
   1   3  17      261.00      243.40      7.20 o 
   2   3  17       21.99        8.99      2.25 o 
   3   3  17      715.17      701.41     18.02 o 
   4   3  17       15.04       13.04      3.15 o 
   5   3  17      203.26      227.15     10.35 o 
   6   3  17       44.78       46.31      3.60 o 
   7   3  17       28.06       32.37      3.60 o 
   8   3  17       90.35       77.79      6.74 o 
   9   3  17       66.72       71.49      8.09 o 
  10   3  17       42.41       34.62      6.74 o 
  11   3  17        4.96        4.50     11.69 o 
  12   3  17       23.86       15.29     13.94 o 
 -12   4  17       25.84       41.36     24.28 o 
 -11   4  17      189.39      190.24     32.83 o 
 -10   4  17       13.87        7.64      6.29 o 
  -9   4  17        5.67        3.60      5.39 o 
  -8   4  17       88.22       79.59      8.09 o 
  -7   4  17      513.38      528.89     29.71 o 
  -6   4  17      282.86      277.58     12.60 o 
  -5   4  17     1528.82     1511.23     61.84 o 
  -4   4  17      281.81      276.24     10.35 o 
  -3   4  17     1901.50     2052.93     47.46 o 
  -2   4  17      175.10      165.97      5.85 o 
  -1   4  17      444.59      435.74     11.25 o 
   0   4  17        0.02       -0.45      1.80 o 
   1   4  17      445.71      451.50     11.70 o 
   2   4  17      176.91      161.47      4.95 o 
   3   4  17     1904.22     2026.27     47.91 o 
   4   4  17      282.87      266.34      9.45 o 
   5   4  17     1512.31     1524.70     52.36 o 
   6   4  17      282.21      292.42     11.25 o 
   7   4  17      507.10      554.99     29.26 o 
   8   4  17       88.32       80.94      7.64 o 
   9   4  17        5.94       -1.80      4.50 o 
  10   4  17       14.21        7.64      6.29 o 
  11   4  17      191.15      208.23     44.52 o 
  12   4  17       25.60       15.29     20.23 o 
 -11   5  17        2.33        1.35      6.29 o 
 -10   5  17       17.45       15.74      7.19 o 
  -9   5  17      108.35      113.76     14.39 o 
  -8   5  17      155.63      156.95     15.74 o 
  -7   5  17       47.75       55.30      6.29 o 
  -6   5  17      285.88      281.17     16.20 o 
  -5   5  17       98.09       98.03      5.85 o 
  -4   5  17     1149.96     1209.45     46.45 o 
  -3   5  17      255.55      243.83      9.00 o 
  -2   5  17      244.98      239.78      8.55 o 
  -1   5  17       69.85       59.80      3.60 o 
   0   5  17      346.49      303.75      9.45 o 
   1   5  17       69.35       63.40      3.15 o 
   2   5  17      246.99      242.93      7.65 o 
   3   5  17      255.70      243.83      8.55 o 
   4   5  17     1167.67     1243.33     43.29 o 
   5   5  17       98.22      102.52      5.40 o 
   6   5  17      289.78      288.37     15.75 o 
   7   5  17       48.61       64.29      6.29 o 
   8   5  17      156.54      153.35     13.49 o 
   9   5  17      107.38      121.86     14.84 o 
  10   5  17       17.70       26.08      8.09 o 
  11   5  17        2.20        6.29      9.44 o 
 -11   6  17       91.99       92.63     27.43 o 
 -10   6  17        3.57       -4.50      9.89 o 
  -9   6  17      115.77       98.93     13.04 o 
  -8   6  17      312.86      370.70     33.74 o 
  -7   6  17       49.22       62.50      8.54 o 
  -6   6  17       11.11        3.15      4.05 o 
  -5   6  17        3.25        4.05      4.05 o 
  -4   6  17       59.53       55.30      5.85 o 
  -3   6  17      166.85      182.60      7.65 o 
  -2   6  17      165.63      146.17      5.85 o 
  -1   6  17       12.07        8.09      2.70 o 
   0   6  17      980.82      887.61     26.15 o 
   1   6  17       12.68        7.19      3.15 o 
   2   6  17      166.99      151.57      6.75 o 
   3   6  17      165.87      186.65     10.34 o 
   4   6  17       60.55       53.06      6.29 o 
   5   6  17        2.92        2.70      4.05 o 
   6   6  17       11.29       12.14      3.60 o 
   7   6  17       48.68       51.26      7.19 o 
   8   6  17      309.89      369.79     40.49 o 
   9   6  17      117.61       98.48     15.29 o 
  10   6  17        3.66        8.09      6.74 o 
  11   6  17       91.55       71.04     34.62 o 
 -11   7  17        9.71        4.05      8.99 o 
 -10   7  17       77.11       72.84     15.74 o 
  -9   7  17       82.51       71.04     12.14 o 
  -8   7  17       11.10       24.73      7.64 o 
  -7   7  17      234.25      269.43     25.64 o 
  -6   7  17       17.39       10.79      5.39 o 
  -5   7  17      150.74      154.70     10.79 o 
  -4   7  17       50.05       34.62      4.95 o 
  -3   7  17      284.38      283.43     12.15 o 
  -2   7  17      796.59      810.02     29.28 o 
  -1   7  17      163.94      170.91      8.10 o 
   0   7  17       66.41       66.55      4.95 o 
   1   7  17      163.91      179.90      8.10 o 
   2   7  17      806.00      798.77     30.64 o 
   3   7  17      283.69      298.73     16.65 o 
   4   7  17       50.02       49.46      4.95 o 
   5   7  17      151.04      176.74     13.49 o 
   6   7  17       18.59       30.12      5.84 o 
   7   7  17      235.22      301.82     27.89 o 
   8   7  17       10.69        2.70      5.39 o 
   9   7  17       83.01       75.09     14.39 o 
  10   7  17       78.00       81.38     19.33 o 
  11   7  17        9.67       25.63     27.42 o 
 -10   8  17       13.52       25.63     11.69 o 
  -9   8  17       61.99       53.05     10.34 o 
  -8   8  17       30.87       21.58      6.74 o 
  -7   8  17       26.22       25.18      7.19 o 
  -6   8  17       32.44       44.51      7.64 o 
  -5   8  17      129.35      124.12     12.14 o 
  -4   8  17       94.97       84.99      6.30 o 
  -3   8  17       21.77       20.23      2.70 o 
  -2   8  17      594.88      598.82     26.11 o 
  -1   8  17       44.15       49.01      4.50 o 
   0   8  17      173.49      194.30      9.00 o 
   1   8  17       40.73       35.07      4.05 o 
   2   8  17      595.73      610.08     25.66 o 
   3   8  17       22.49       21.13      4.50 o 
   4   8  17       94.89       90.83      8.09 o 
   5   8  17      125.43      153.34     12.14 o 
   6   8  17       32.89       27.87      7.19 o 
   7   8  17       25.95       24.28      6.29 o 
   8   8  17       31.34       32.82      7.19 o 
   9   8  17       63.78       39.12      9.89 o 
  10   8  17       13.19       15.73      8.99 o 
 -10   9  17       18.51       31.92     15.74 o 
  -9   9  17       80.43       93.52     15.74 o 
  -8   9  17       19.42       14.84      6.74 o 
  -7   9  17       36.20       17.98      7.19 o 
  -6   9  17       10.83       17.53      6.74 o 
  -5   9  17      149.19      138.06     14.39 o 
  -4   9  17       17.37       21.58      6.29 o 
  -3   9  17       70.54       61.60      5.40 o 
  -2   9  17      363.19      368.52     22.05 o 
  -1   9  17      168.35      182.60     13.49 o 
   0   9  17      184.53      159.67      9.89 o 
   1   9  17      167.31      165.96     13.94 o 
   2   9  17      364.13      373.92     27.90 o 
   3   9  17       70.61       50.36      7.19 o 
   4   9  17       16.94       21.58      4.05 o 
   5   9  17      150.88      178.54     17.09 o 
   6   9  17       10.66       15.29      5.39 o 
   7   9  17       36.84       27.43      7.64 o 
   8   9  17       18.98       21.13      7.19 o 
   9   9  17       80.58       88.58     22.03 o 
  10   9  17       17.92       21.13     13.04 o 
  -9  10  17       57.69       68.34     22.93 o 
  -8  10  17        5.97       10.34      7.19 o 
  -7  10  17       15.60       17.53      7.64 o 
  -6  10  17      112.24      118.71     15.74 o 
  -5  10  17      104.99      106.57     12.14 o 
  -4  10  17       30.09       29.67      5.40 o 
  -3  10  17       84.20       92.63     11.24 o 
  -2  10  17      117.30      119.17     10.79 o 
  -1  10  17       89.81       60.25      8.54 o 
   0  10  17       89.60       73.74      8.09 o 
   1  10  17       92.70       79.59      8.99 o 
   2  10  17      116.64      103.43     11.24 o 
   3  10  17       85.05       81.39     10.79 o 
   4  10  17       29.96       25.63      5.40 o 
   5  10  17      106.38       81.39     10.34 o 
   6  10  17      111.95      108.82     13.49 o 
   7  10  17       15.85       28.32      8.09 o 
   8  10  17        6.01       -3.60      6.74 o 
   9  10  17       57.65       57.55     18.88 o 
  -9  11  17        2.61        9.44     10.34 o 
  -8  11  17       38.24       53.50     13.04 o 
  -7  11  17       31.51       36.87     10.34 o 
  -6  11  17       15.01       10.34      7.64 o 
  -5  11  17       19.24       33.27      8.99 o 
  -4  11  17        2.06       12.59      7.19 o 
  -3  11  17       85.87       76.89     10.79 o 
  -2  11  17        2.19       10.34      5.84 o 
  -1  11  17        4.42       14.39      5.39 o 
   0  11  17       66.94       58.00      8.99 o 
   1  11  17        4.38       13.49      5.39 o 
   2  11  17        2.85       -0.45      6.74 o 
   3  11  17       86.96       88.58     10.79 o 
   4  11  17        2.53       -4.05      5.39 o 
   5  11  17       19.01       25.18      9.44 o 
   6  11  17       13.96        8.54      6.74 o 
   7  11  17       30.98       31.92      9.44 o 
   8  11  17       37.88       39.11     10.34 o 
   9  11  17        2.56        5.84      8.54 o 
  -8  12  17       82.68       93.52     21.58 o 
  -7  12  17       46.65       48.56     13.04 o 
  -6  12  17       16.91        0.90      8.54 o 
  -5  12  17      149.80      165.49     23.38 o 
  -4  12  17      109.08      107.02     14.84 o 
  -3  12  17       52.22       41.81      8.99 o 
  -2  12  17      320.70      325.26     35.54 o 
  -1  12  17       82.83       92.63     13.04 o 
   0  12  17      118.16      121.41     14.39 o 
   1  12  17       83.61      110.16     17.09 o 
   2  12  17      320.11      363.95     46.34 o 
   3  12  17       51.29       61.60     10.34 o 
   4  12  17      109.59       96.23     15.29 o 
   5  12  17      148.28      171.33     27.88 o 
   6  12  17       17.43       41.36     11.69 o 
   7  12  17       46.21       46.31     11.24 o 
   8  12  17       82.36      115.55     27.88 o 
  -7  13  17        8.39       15.29      9.44 o 
  -6  13  17       45.25       40.46     12.14 o 
  -5  13  17       93.15      114.66     19.78 o 
  -4  13  17        5.17       10.34      8.54 o 
  -3  13  17      166.46      178.99     25.63 o 
  -2  13  17       56.52       71.49     12.59 o 
  -1  13  17       21.04       14.84      7.64 o 
   0  13  17        1.19        2.25      8.54 o 
   1  13  17       20.68        1.80      7.64 o 
   2  13  17       55.71       54.40      9.89 o 
   3  13  17      166.38      184.83     25.18 o 
   4  13  17        5.23        4.50      9.44 o 
   5  13  17       93.90      109.71     21.58 o 
   6  13  17       45.95       44.96     14.39 o 
   7  13  17        8.38       26.07     17.08 o 
  -5  14  17       15.52        4.50      8.99 o 
  -4  14  17       62.12       47.21     13.04 o 
  -3  14  17       14.63       21.58     10.79 o 
  -2  14  17       53.33       62.50     13.49 o 
  -1  14  17        1.69       -5.39     12.14 o 
   0  14  17        3.96        3.15     10.34 o 
   1  14  17        1.93        0.90      8.54 o 
   2  14  17       53.47       63.84     13.49 o 
   3  14  17       15.40       18.43      9.44 o 
   4  14  17       62.28       72.84     17.09 o 
   5  14  17       16.17       22.48     13.49 o 
  -4  15  17       27.84       16.63     13.94 o 
  -3  15  17       77.62       74.64     20.68 o 
  -2  15  17       35.24       36.42     12.14 o 
  -1  15  17       94.75      112.41     21.13 o 
   0  15  17      301.07      307.68     53.08 o 
   1  15  17       94.99      131.30     22.03 o 
   2  15  17       35.27       35.07     11.69 o 
   3  15  17       77.82       77.79     25.63 o 
   4  15  17       27.40       17.98     15.74 o 
   0   0  18     2410.15     2301.98     87.39 o 
   1   0  18      482.73      460.11     12.61 o 
   2   0  18       61.67       65.65      4.05 o 
   3   0  18      932.50      997.52     23.44 o 
   4   0  18        5.67        5.84      1.80 o 
   5   0  18       45.93       40.02      4.05 o 
   6   0  18      151.12      128.62      7.20 o 
   7   0  18       25.41        9.44      4.05 o 
   8   0  18      226.78      251.89     19.34 o 
   9   0  18        7.98        4.05      5.84 o 
  10   0  18        4.01       12.59      5.84 o 
  11   0  18       14.01       15.29     10.79 o 
  12   0  18        2.94      -12.59     15.73 o 
 -12   1  18       28.92       16.18     17.53 o 
 -11   1  18       11.20       -5.39     11.24 o 
 -10   1  18       16.93       12.59      7.19 o 
  -9   1  18       94.00       89.48     11.24 o 
  -8   1  18        3.51        5.39      3.60 o 
  -7   1  18       18.00       10.34      4.05 o 
  -6   1  18      102.04       95.33      6.75 o 
  -5   1  18      292.54      278.94     11.25 o 
  -4   1  18      261.47      275.78      8.55 o 
  -3   1  18      497.04      513.67     12.61 o 
  -2   1  18      127.01      132.67      4.95 o 
  -1   1  18      599.42      594.92     15.76 o 
   0   1  18      359.89      292.52      9.00 o 
   1   1  18      598.92      594.92     14.41 o 
   2   1  18      125.20      127.72      4.95 o 
   3   1  18      499.43      512.32     12.16 o 
   4   1  18      260.10      259.58      8.10 o 
   5   1  18      289.51      287.04      9.90 o 
   6   1  18      100.07      106.57      6.75 o 
   7   1  18       17.36       14.84      4.50 o 
   8   1  18        3.34        0.00      4.05 o 
   9   1  18       94.01      108.82     13.49 o 
  10   1  18       16.52        5.84      5.39 o 
  11   1  18       11.04        2.70      9.44 o 
  12   1  18       28.55       18.43     12.14 o 
 -12   2  18        0.65       22.48     21.13 o 
 -11   2  18       13.23        0.00     13.49 o 
 -10   2  18       38.20       34.17      8.09 o 
  -9   2  18       15.47       14.39      6.29 o 
  -8   2  18        4.52        6.29      4.50 o 
  -7   2  18      168.12      201.93     13.49 o 
  -6   2  18      685.32      653.44     25.22 o 
  -5   2  18      282.69      313.57     12.60 o 
  -4   2  18      545.42      486.25     15.31 o 
  -3   2  18      130.37      128.62      4.50 o 
  -2   2  18      805.47      815.59     19.38 o 
  -1   2  18       74.09       57.11      3.60 o 
   0   2  18      178.99      138.54      5.40 o 
   1   2  18       71.06       53.06      3.60 o 
   2   2  18      804.92      816.49     20.28 o 
   3   2  18      126.76      127.72      5.40 o 
   4   2  18      543.13      494.80     17.11 o 
   5   2  18      286.50      302.78     12.15 o 
   6   2  18      685.97      686.77     27.02 o 
   7   2  18      169.23      189.34     12.59 o 
   8   2  18        4.36       -0.90      4.50 o 
   9   2  18       15.63        8.54      4.95 o 
  10   2  18       39.18       36.42      8.54 o 
  11   2  18       12.86        4.95      8.54 o 
  12   2  18        0.68       -8.54     10.79 o 
 -11   3  18        8.62       23.83     13.94 o 
 -10   3  18       88.46      101.62     17.09 o 
  -9   3  18       67.05       96.22     12.59 o 
  -8   3  18      229.47      241.99     20.69 o 
  -7   3  18      203.06      196.55     13.04 o 
  -6   3  18      158.68      181.69      8.10 o 
  -5   3  18      998.69     1020.90     36.96 o 
  -4   3  18      180.25      156.52      9.00 o 
  -3   3  18      673.23      623.80     17.12 o 
  -2   3  18       76.05       74.19      3.60 o 
  -1   3  18      255.36      263.18      8.55 o 
   0   3  18       42.75       40.46      3.15 o 
   1   3  18      254.78      277.13      8.10 o 
   2   3  18       76.04       80.04      3.60 o 
   3   3  18      676.73      629.21     17.57 o 
   4   3  18      176.49      179.91      9.45 o 
   5   3  18     1002.58     1029.02     39.21 o 
   6   3  18      159.25      175.40      7.65 o 
   7   3  18      204.27      217.69     13.04 o 
   8   3  18      226.20      249.18     19.79 o 
   9   3  18       67.08       75.54      8.99 o 
  10   3  18       87.28       94.87     14.39 o 
  11   3  18        8.33       14.84     12.59 o 
 -11   4  18       34.03       31.02     14.39 o 
 -10   4  18       11.14        4.95      7.64 o 
  -9   4  18       45.39       44.06      8.54 o 
  -8   4  18       11.44        9.89      5.84 o 
  -7   4  18      238.46      216.81     14.39 o 
  -6   4  18      294.92      277.13     15.75 o 
  -5   4  18      116.97      127.26      8.09 o 
  -4   4  18      304.57      334.74     14.40 o 
  -3   4  18      148.09      167.75      5.40 o 
  -2   4  18        3.36        4.95      2.25 o 
  -1   4  18       22.06       19.78      2.25 o 
   0   4  18      939.36      981.75     24.34 o 
   1   4  18       21.46       24.28      2.70 o 
   2   4  18        3.07        2.70      1.35 o 
   3   4  18      147.88      161.01      6.30 o 
   4   4  18      304.60      337.44     13.95 o 
   5   4  18      114.23      118.72      5.85 o 
   6   4  18      290.59      282.97     14.85 o 
   7   4  18      240.91      231.65     15.29 o 
   8   4  18       11.95        3.60      4.05 o 
   9   4  18       46.11       49.91      8.09 o 
  10   4  18       11.23       13.49      6.29 o 
  11   4  18       33.34       23.38     15.74 o 
 -11   5  18        3.56      -18.43     18.43 o 
 -10   5  18      143.06      142.10     23.38 o 
  -9   5  18        8.00       21.13      8.99 o 
  -8   5  18       77.80       84.08     10.34 o 
  -7   5  18       28.05       18.43      5.40 o 
  -6   5  18       75.70       67.90      5.85 o 
  -5   5  18       47.37       47.66      4.05 o 
  -4   5  18        7.99        3.60      1.80 o 
  -3   5  18      236.46      221.77     10.80 o 
  -2   5  18      233.24      214.57      8.55 o 
  -1   5  18      581.64      550.24     17.11 o 
   0   5  18      326.54      314.97     10.80 o 
   1   5  18      581.83      548.44     15.31 o 
   2   5  18      230.90      210.07      7.65 o 
   3   5  18      234.77      240.21     10.35 o 
   4   5  18        7.95       10.79      2.25 o 
   5   5  18       46.31       47.66      3.60 o 
   6   5  18       76.64       71.94      5.40 o 
   7   5  18       29.13       30.57      4.50 o 
   8   5  18       77.91       73.29     11.24 o 
   9   5  18        8.48        4.05      4.50 o 
  10   5  18      142.56      147.05     23.83 o 
  11   5  18        3.71        5.84     11.69 o 
 -11   6  18        9.47       14.39      9.89 o 
 -10   6  18      145.94      187.97     33.28 o 
  -9   6  18       19.30       15.74      5.84 o 
  -8   6  18       60.71       70.14     10.34 o 
  -7   6  18       47.19       53.95      8.09 o 
  -6   6  18       31.93       28.32      4.95 o 
  -5   6  18      139.63      142.56     11.69 o 
  -4   6  18       60.84       46.76      6.29 o 
  -3   6  18      164.10      158.76      8.10 o 
  -2   6  18      119.40      114.22      5.85 o 
  -1   6  18      320.05      318.11     13.95 o 
   0   6  18      678.64      653.05     26.57 o 
   1   6  18      321.11      313.61     13.50 o 
   2   6  18      118.94      126.81      7.64 o 
   3   6  18      163.70      162.36     11.24 o 
   4   6  18       60.22       65.20      7.64 o 
   5   6  18      139.64      176.29     13.04 o 
   6   6  18       32.71       38.66      6.29 o 
   7   6  18       49.27       62.94      8.09 o 
   8   6  18       59.57       64.29     14.39 o 
   9   6  18       19.27       22.93      8.09 o 
  10   6  18      144.41      154.69     33.28 o 
  11   6  18        9.58       -8.09     16.18 o 
 -10   7  18       75.84       73.29     18.43 o 
  -9   7  18       95.31       92.63     14.84 o 
  -8   7  18       49.38       49.46      9.44 o 
  -7   7  18      205.11      230.28     22.04 o 
  -6   7  18       26.20       28.77      7.64 o 
  -5   7  18       18.64       22.93      6.29 o 
  -4   7  18       48.72       28.33      6.29 o 
  -3   7  18       36.50       36.42      3.15 o 
  -2   7  18      327.35      296.96     13.05 o 
  -1   7  18       37.09       36.42      4.05 o 
   0   7  18      119.35       90.39      5.40 o 
   1   7  18       37.60       37.77      5.40 o 
   2   7  18      324.96      305.50     15.30 o 
   3   7  18       37.26       42.71      6.29 o 
   4   7  18       46.95       51.70      6.29 o 
   5   7  18       18.60       30.12      5.39 o 
   6   7  18       24.75       22.03      5.84 o 
   7   7  18      207.03      212.74     21.14 o 
   8   7  18       51.05       52.15     10.34 o 
   9   7  18       95.57       76.89     14.84 o 
  10   7  18       75.10       89.03     21.58 o 
 -10   8  18      170.40      177.19     49.92 o 
  -9   8  18        8.25        5.84      6.74 o 
  -8   8  18       49.16       46.76      9.89 o 
  -7   8  18       75.43       76.44     11.69 o 
  -6   8  18       13.33       15.29      7.64 o 
  -5   8  18      118.35      107.47     13.04 o 
  -4   8  18       31.70       31.92      4.05 o 
  -3   8  18        8.56        7.64      2.70 o 
  -2   8  18      117.43      127.26      9.89 o 
  -1   8  18      250.99      248.31     11.70 o 
   0   8  18      406.51      396.92     17.55 o 
   1   8  18      249.13      242.46     11.70 o 
   2   8  18      118.03      128.16      9.44 o 
   3   8  18        8.51       15.29      5.84 o 
   4   8  18       31.16       28.77      5.40 o 
   5   8  18      117.53      115.12     14.39 o 
   6   8  18       12.85       22.03      7.64 o 
   7   8  18       75.66       81.83     11.24 o 
   8   8  18       48.98       54.40     12.14 o 
   9   8  18        8.43       14.39      9.89 o 
  10   8  18      172.12      169.54     46.77 o 
  -9   9  18       40.63       22.48     10.34 o 
  -8   9  18       15.48       16.63      8.09 o 
  -7   9  18       42.28       57.55     10.34 o 
  -6   9  18      103.30      128.15     16.19 o 
  -5   9  18       40.05       35.97      7.19 o 
  -4   9  18       40.97       43.16      7.19 o 
  -3   9  18        7.25        1.80      3.60 o 
  -2   9  18       66.79       88.58      7.19 o 
  -1   9  18        3.55        4.50      3.60 o 
   0   9  18        5.78       10.34      3.60 o 
   1   9  18        3.82        3.15      3.60 o 
   2   9  18       65.23       70.14      8.99 o 
   3   9  18        7.38        5.84      4.05 o 
   4   9  18       41.23       43.16      6.74 o 
   5   9  18       40.65       38.22      7.19 o 
   6   9  18      105.94      131.30     18.89 o 
   7   9  18       42.04       58.90     10.34 o 
   8   9  18       14.93        8.99      8.09 o 
   9   9  18       41.09       30.57     11.69 o 
  -9  10  18       51.92       30.57     16.19 o 
  -8  10  18       43.66       42.71      9.89 o 
  -7  10  18      115.38      134.45     17.54 o 
  -6  10  18       94.21       88.58     12.59 o 
  -5  10  18       46.10       63.39     11.24 o 
  -4  10  18       30.08       38.66      8.09 o 
  -3  10  18        0.47       -0.45      4.05 o 
  -2  10  18       22.44       17.53      4.95 o 
  -1  10  18       33.21       15.29      5.84 o 
   0  10  18       14.76       20.68      6.29 o 
   1  10  18       32.10       28.77      6.74 o 
   2  10  18       22.87       16.18      5.39 o 
   3  10  18        0.67       -4.05      4.05 o 
   4  10  18       29.48       22.03      8.09 o 
   5  10  18       44.23       52.15      9.44 o 
   6  10  18       94.52       98.47     13.49 o 
   7  10  18      115.90      129.05     18.89 o 
   8  10  18       43.43       56.65     13.94 o 
   9  10  18       53.38       44.51     16.64 o 
  -8  11  18       15.88        4.95      9.44 o 
  -7  11  18       14.30        0.45      7.19 o 
  -6  11  18       18.30       26.08      9.89 o 
  -5  11  18       10.46       -6.74      6.74 o 
  -4  11  18        2.70       -2.25      6.29 o 
  -3  11  18       28.01       17.98      7.64 o 
  -2  11  18        9.53        2.25      5.39 o 
  -1  11  18       40.47       26.08      7.64 o 
   0  11  18      285.25      314.89     30.14 o 
   1  11  18       40.48       27.87      6.74 o 
   2  11  18        9.51        2.25      7.19 o 
   3  11  18       27.78       27.87      7.19 o 
   4  11  18        2.74        9.44      7.64 o 
   5  11  18       10.46        6.29      6.29 o 
   6  11  18       18.13       18.88      8.99 o 
   7  11  18       14.75        8.09      8.09 o 
   8  11  18       15.93       11.69      9.89 o 
  -7  12  18       34.14       32.37     10.79 o 
  -6  12  18        0.29       -4.50      8.54 o 
  -5  12  18       17.11       -2.25      8.99 o 
  -4  12  18       77.46       69.69     13.04 o 
  -3  12  18      142.63      144.80     18.44 o 
  -2  12  18      153.80      140.31     17.09 o 
  -1  12  18        3.42       -3.60      6.29 o 
   0  12  18      162.78      167.29     19.79 o 
   1  12  18        3.79       -2.70      8.09 o 
   2  12  18      154.33      178.98     30.58 o 
   3  12  18      140.85      162.34     19.34 o 
   4  12  18       78.03       67.89     14.39 o 
   5  12  18       17.09       16.18      9.89 o 
   6  12  18        0.31        8.54      9.44 o 
   7  12  18       34.94       38.66     12.14 o 
  -6  13  18        7.70       22.93     10.79 o 
  -5  13  18       66.27       65.19     15.29 o 
  -4  13  18       62.27       58.90     13.04 o 
  -3  13  18      106.22      140.29     19.78 o 
  -2  13  18       14.70       15.29      8.09 o 
  -1  13  18        9.41        8.99      7.19 o 
   0  13  18       65.31       80.03     15.74 o 
   1  13  18        9.31        4.50      8.09 o 
   2  13  18       15.03       18.88      7.19 o 
   3  13  18      105.70      107.47     19.34 o 
   4  13  18       63.14       52.60     13.49 o 
   5  13  18       65.81       62.95     16.19 o 
   6  13  18        7.70       19.78     11.69 o 
  -5  14  18       25.10       37.76     15.29 o 
  -4  14  18       28.35       31.02     11.69 o 
  -3  14  18       71.86       64.75     13.04 o 
  -2  14  18       42.36       33.72     10.34 o 
  -1  14  18      330.83      397.68     57.58 o 
   0  14  18       31.73       39.56     12.59 o 
   1  14  18      330.82      351.34     58.48 o 
   2  14  18       42.64       50.35     14.39 o 
   3  14  18       72.17       69.69     16.64 o 
   4  14  18       28.51       46.31     19.33 o 
   5  14  18       25.11       18.43     15.74 o 
  -2  15  18       61.19       68.34     19.78 o 
  -1  15  18       73.42       63.40     17.98 o 
   0  15  18       58.20       71.49     20.68 o 
   1  15  18       73.28       67.44     19.33 o 
   2  15  18       61.09       59.35     22.93 o 
   1   0  19      241.88      257.32      8.55 o 
   2   0  19      641.61      675.54     20.27 o 
   3   0  19      551.33      565.49     16.66 o 
   4   0  19     1342.80     1332.73     47.82 o 
   5   0  19     1751.17     1799.09     68.64 o 
   6   0  19      293.65      264.98     15.30 o 
   7   0  19      153.72      129.07     12.59 o 
   8   0  19       27.34       22.48      5.39 o 
   9   0  19        3.47        2.70      6.29 o 
  10   0  19       13.32        9.89      6.29 o 
  11   0  19       19.87        3.15     10.34 o 
 -11   1  19       47.91       56.20     18.43 o 
 -10   1  19       41.96       39.56      9.89 o 
  -9   1  19        4.94        4.50      5.39 o 
  -8   1  19       32.02       31.47      5.84 o 
  -7   1  19       29.84       19.78      5.40 o 
  -6   1  19       14.71       14.39      4.50 o 
  -5   1  19      351.44      318.57     13.95 o 
  -4   1  19      303.23      280.30      9.90 o 
  -3   1  19      108.19      110.17      4.50 o 
  -2   1  19      205.28      201.52      7.20 o 
  -1   1  19     1270.75     1250.19     34.29 o 
   0   1  19      221.61      212.77      6.75 o 
   1   1  19     1263.18     1252.42     33.39 o 
   2   1  19      210.64      212.31      6.75 o 
   3   1  19      105.96      105.23      4.95 o 
   4   1  19      298.45      282.99     10.80 o 
   5   1  19      355.31      333.87     11.70 o 
   6   1  19       13.37       15.73      4.05 o 
   7   1  19       30.92       17.98      5.84 o 
   8   1  19       30.87       28.32      5.84 o 
   9   1  19        4.94        2.25      5.84 o 
  10   1  19       42.77       35.52      8.54 o 
  11   1  19       47.38       44.96     13.94 o 
 -11   2  19        8.30       16.18     15.29 o 
 -10   2  19       59.52       65.19     13.04 o 
  -9   2  19       17.55        8.99      6.29 o 
  -8   2  19       50.35       37.77      6.74 o 
  -7   2  19      141.72      131.31      9.89 o 
  -6   2  19       11.82        6.74      3.60 o 
  -5   2  19      193.18      177.66      8.55 o 
  -4   2  19       81.55       94.88      6.30 o 
  -3   2  19      130.12      114.68      5.40 o 
  -2   2  19     1520.93     1509.18     36.12 o 
  -1   2  19      585.44      575.48     16.21 o 
   0   2  19      516.00      452.46     13.06 o 
   1   2  19      578.66      564.66     15.31 o 
   2   2  19     1533.21     1539.94     37.92 o 
   3   2  19      126.82      128.17      6.30 o 
   4   2  19       79.07       84.53      5.40 o 
   5   2  19      194.24      183.96      7.65 o 
   6   2  19       12.78       10.79      4.50 o 
   7   2  19      141.09      130.86     11.24 o 
   8   2  19       49.98       47.21      6.74 o 
   9   2  19       17.76       21.58      6.29 o 
  10   2  19       60.55       67.44     11.69 o 
  11   2  19        8.07       14.39      9.89 o 
 -11   3  19       17.36       26.08     13.49 o 
 -10   3  19        8.11        8.09      6.74 o 
  -9   3  19       68.16       56.65      9.44 o 
  -8   3  19       12.06        3.15      5.39 o 
  -7   3  19       61.78       68.79      7.19 o 
  -6   3  19      173.42      170.90     11.69 o 
  -5   3  19      341.53      319.46     13.50 o 
  -4   3  19      944.49      963.51     40.11 o 
  -3   3  19       95.85       94.88      4.50 o 
  -2   3  19      231.47      263.61      8.10 o 
  -1   3  19      818.41      779.94     21.63 o 
   0   3  19      113.96      129.06      5.40 o 
   1   3  19      815.81      783.09     21.63 o 
   2   3  19      231.64      252.36      8.55 o 
   3   3  19       94.83       96.23      5.40 o 
   4   3  19      946.31      969.83     39.21 o 
   5   3  19      344.18      337.46     13.95 o 
   6   3  19      173.58      159.66      9.89 o 
   7   3  19       59.86       61.60      7.19 o 
   8   3  19       11.93       -1.35      4.50 o 
   9   3  19       66.56       69.24      9.44 o 
  10   3  19        8.16        6.29      6.29 o 
  11   3  19       18.15        3.60      9.44 o 
 -11   4  19        8.16      -13.94     24.73 o 
 -10   4  19       16.54       22.93      8.54 o 
  -9   4  19       57.27       48.56      9.89 o 
  -8   4  19        3.79        0.45      5.39 o 
  -7   4  19      122.92      120.07     12.59 o 
  -6   4  19       71.37       65.65      6.29 o 
  -5   4  19       58.55       49.46      5.40 o 
  -4   4  19      197.34      181.26      9.00 o 
  -3   4  19       91.29       89.48      4.50 o 
  -2   4  19      611.03      609.25     25.22 o 
  -1   4  19      207.02      201.06      8.10 o 
   0   4  19        0.01       -2.25      2.25 o 
   1   4  19      209.02      217.26      8.55 o 
   2   4  19      604.79      596.63     20.26 o 
   3   4  19       89.80       98.03      4.95 o 
   4   4  19      199.89      193.41      9.45 o 
   5   4  19       59.07       52.61      4.95 o 
   6   4  19       72.93       74.19      5.85 o 
   7   4  19      123.95      116.92     11.24 o 
   8   4  19        3.37       -1.80      4.50 o 
   9   4  19       57.77       46.76      9.89 o 
  10   4  19       16.18       22.48      7.64 o 
  11   4  19        8.31        3.60     22.93 o 
 -11   5  19      234.51      288.30    111.99 o 
 -10   5  19       37.28       50.35     12.59 o 
  -9   5  19       34.94       22.93      8.54 o 
  -8   5  19      468.10      525.17     55.80 o 
  -7   5  19       23.94       13.04      5.84 o 
  -6   5  19      125.09      139.85     13.04 o 
  -5   5  19       23.53       19.33      3.60 o 
  -4   5  19      615.81      622.70     31.52 o 
  -3   5  19      191.67      202.40      9.00 o 
  -2   5  19      475.73      469.92     19.81 o 
  -1   5  19      700.10      742.24     31.08 o 
   0   5  19      568.98      635.73     24.31 o 
   1   5  19      705.15      740.00     27.92 o 
   2   5  19      469.74      460.91     17.10 o 
   3   5  19      186.44      179.46      9.45 o 
   4   5  19      608.87      643.40     28.82 o 
   5   5  19       22.51       21.58      3.15 o 
   6   5  19      125.07      134.01      9.89 o 
   7   5  19       23.19       18.43      4.50 o 
   8   5  19      466.22      537.77     56.70 o 
   9   5  19       35.38       46.31      8.99 o 
  10   5  19       36.73       32.37     11.69 o 
  11   5  19      235.05      239.28     92.65 o 
 -10   6  19       41.75       32.37      9.44 o 
  -9   6  19       63.99       56.65     10.79 o 
  -8   6  19        9.35        3.15      6.29 o 
  -7   6  19       67.20       83.63     11.24 o 
  -6   6  19      123.17      127.26     13.49 o 
  -5   6  19       70.47       61.15      8.09 o 
  -4   6  19      361.23      372.56     28.35 o 
  -3   6  19      105.71      109.27      5.85 o 
  -2   6  19        8.85        0.00      3.15 o 
  -1   6  19      156.02      146.16      8.99 o 
   0   6  19      144.83      184.84      9.44 o 
   1   6  19      156.10      146.61      8.10 o 
   2   6  19        9.33       17.53      4.50 o 
   3   6  19      106.64       94.43      8.54 o 
   4   6  19      362.80      371.66     28.35 o 
   5   6  19       70.69       67.00      7.19 o 
   6   6  19      123.12      142.10     13.94 o 
   7   6  19       67.53       82.73     10.34 o 
   8   6  19        9.76       14.84      6.74 o 
   9   6  19       64.69       47.66     10.79 o 
  10   6  19       42.96       52.15     14.84 o 
 -10   7  19       95.38       78.69     25.63 o 
  -9   7  19       31.21       21.13      8.54 o 
  -8   7  19        7.26       -0.90      7.64 o 
  -7   7  19        2.73       -6.29      6.29 o 
  -6   7  19       20.68       15.29      6.74 o 
  -5   7  19       16.98       12.14      6.74 o 
  -4   7  19      269.77      273.06     22.04 o 
  -3   7  19       77.60       75.99      6.74 o 
  -2   7  19       48.89       51.71      5.84 o 
  -1   7  19       46.14       36.87      4.05 o 
   0   7  19      233.57      233.01     12.59 o 
   1   7  19       44.19       37.32      4.95 o 
   2   7  19       47.45       49.46      5.84 o 
   3   7  19       77.13       80.94      8.99 o 
   4   7  19      270.11      277.11     19.34 o 
   5   7  19       17.57        7.64      4.95 o 
   6   7  19       20.46       14.84      4.95 o 
   7   7  19        2.50       -4.95      4.95 o 
   8   7  19        7.32        4.95      8.09 o 
   9   7  19       30.80       28.77     10.79 o 
  10   7  19       95.37      132.19     37.77 o 
  -9   8  19        6.68       20.23     12.14 o 
  -8   8  19       33.83       29.67      8.54 o 
  -7   8  19      152.99      185.28     22.49 o 
  -6   8  19      198.75      223.53     29.23 o 
  -5   8  19       44.85       44.96      8.99 o 
  -4   8  19      129.37      138.06     17.09 o 
  -3   8  19        0.48        4.05      3.60 o 
  -2   8  19      231.01      253.69     17.99 o 
  -1   8  19      463.71      465.82     27.90 o 
   0   8  19       13.26       11.69      3.60 o 
   1   8  19      468.11      444.67     33.31 o 
   2   8  19      229.92      257.74     20.69 o 
   3   8  19        0.48       -6.29      6.29 o 
   4   8  19      132.05      145.25     13.04 o 
   5   8  19       45.66       44.06      7.64 o 
   6   8  19      201.45      217.68     24.29 o 
   7   8  19      154.57      195.62     22.49 o 
   8   8  19       34.31       46.31     12.14 o 
   9   8  19        6.51        4.50      8.09 o 
  -9   9  19        6.38        4.05     10.79 o 
  -8   9  19       27.33       35.52     10.34 o 
  -7   9  19       39.20       18.88      7.64 o 
  -6   9  19      111.00      115.56     17.54 o 
  -5   9  19       40.51       33.72      8.54 o 
  -4   9  19       36.03       26.98      8.09 o 
  -3   9  19       26.48       26.97      5.39 o 
  -2   9  19       57.79       68.34      7.64 o 
  -1   9  19      116.99      130.86      9.44 o 
   0   9  19       18.74        5.39      5.39 o 
   1   9  19      117.46      111.97      9.89 o 
   2   9  19       56.62       52.16      6.74 o 
   3   9  19       26.97       17.08      7.19 o 
   4   9  19       36.63       31.47      6.29 o 
   5   9  19       40.73       31.47      7.64 o 
   6   9  19      110.79      140.74     17.09 o 
   7   9  19       40.28       47.21      9.89 o 
   8   9  19       26.66       44.06     16.63 o 
   9   9  19        6.51        8.99     12.59 o 
  -8  10  19       11.71        2.25     12.59 o 
  -7  10  19       87.15       83.63     16.19 o 
  -6  10  19       17.62       23.38      8.99 o 
  -5  10  19       92.68       93.53     13.04 o 
  -4  10  19        7.63       17.98      7.19 o 
  -3  10  19       24.72       29.22      7.64 o 
  -2  10  19        8.64       19.78      5.84 o 
  -1  10  19       45.68       46.76      7.19 o 
   0  10  19      280.16      344.58     28.34 o 
   1  10  19       44.70       44.51      8.09 o 
   2  10  19        8.87        4.95      6.29 o 
   3  10  19       25.12       22.03      5.84 o 
   4  10  19        7.23        4.50      5.84 o 
   5  10  19       92.81      126.80     16.19 o 
   6  10  19       17.57        0.90      5.84 o 
   7  10  19       86.84       85.88     14.84 o 
   8  10  19       11.79       20.68     11.24 o 
  -7  11  19        2.20        1.35      8.99 o 
  -6  11  19       18.26       22.03      9.44 o 
  -5  11  19       41.91       30.57      8.99 o 
  -4  11  19       38.30       53.50     11.24 o 
  -3  11  19       96.67      100.27     14.39 o 
  -2  11  19       42.38       51.25      8.09 o 
  -1  11  19      208.59      204.64     20.69 o 
   0  11  19        2.86        0.90      4.50 o 
   1  11  19      206.17      225.33     22.94 o 
   2  11  19       44.12       42.26      8.09 o 
   3  11  19       95.36      105.67     14.39 o 
   4  11  19       39.76       59.80     11.24 o 
   5  11  19       42.68       56.65     11.24 o 
   6  11  19       18.25       42.26     10.34 o 
   7  11  19        2.26       -4.95      8.09 o 
  -7  12  19       67.18       56.20     17.98 o 
  -6  12  19        3.64       13.04      8.54 o 
  -5  12  19       17.77       15.29      8.54 o 
  -4  12  19        8.55        8.54      7.64 o 
  -3  12  19        5.77        8.54      7.19 o 
  -2  12  19       46.52       66.09     12.14 o 
  -1  12  19       23.50       28.77      8.99 o 
   0  12  19      176.67      158.75     23.39 o 
   1  12  19       23.21       20.68      8.09 o 
   2  12  19       46.71       38.22      9.89 o 
   3  12  19        5.78       -0.45     12.14 o 
   4  12  19        8.45        2.70      8.09 o 
   5  12  19       17.85       16.63      9.44 o 
   6  12  19        3.61       11.69      7.64 o 
   7  12  19       66.65       89.47     23.38 o 
  -5  13  19        1.97        0.90      9.44 o 
  -4  13  19       74.91       65.65     14.39 o 
  -3  13  19       46.67       49.46     12.59 o 
  -2  13  19       15.58       13.94      7.64 o 
  -1  13  19       81.65       68.34     13.04 o 
   0  13  19        3.52        5.39      7.64 o 
   1  13  19       81.86       77.79     15.74 o 
   2  13  19       15.07        1.80      8.99 o 
   3  13  19       46.42       58.45     14.39 o 
   4  13  19       75.02       84.98     18.88 o 
   5  13  19        1.91       -3.60      8.09 o 
  -4  14  19       36.22       25.18     16.19 o 
  -3  14  19       29.18       22.93     11.69 o 
  -2  14  19      117.88      120.06     24.73 o 
  -1  14  19        9.06        2.25      8.99 o 
   0  14  19       65.14       52.60     14.39 o 
   1  14  19        9.34        0.45     10.79 o 
   2  14  19      116.89      133.10     31.93 o 
   3  14  19       29.63       31.02     17.53 o 
   4  14  19       36.34       44.96     19.33 o 
   0   0  20       15.51        1.80      4.05 o 
   1   0  20        1.24        1.80      2.70 o 
   2   0  20        6.20        8.09      2.70 o 
   3   0  20      150.31      156.51      6.75 o 
   4   0  20      411.92      403.68     16.65 o 
   5   0  20       24.55       21.58      4.50 o 
   6   0  20       87.35       80.49      8.99 o 
   7   0  20        0.18       -1.35      4.50 o 
   8   0  20       65.60       55.75      9.44 o 
   9   0  20       10.81       -1.80      5.84 o 
  10   0  20       68.79       51.26     11.24 o 
  11   0  20      107.05       97.57     24.28 o 
 -11   1  20       81.42       87.23     28.33 o 
 -10   1  20       35.84       52.60     12.14 o 
  -9   1  20        4.02        0.45      4.95 o 
  -8   1  20        9.15        2.25      7.19 o 
  -7   1  20       20.67       21.58      5.39 o 
  -6   1  20      288.01      302.31     20.69 o 
  -5   1  20       24.81       24.28      4.95 o 
  -4   1  20       33.81       35.07      3.15 o 
  -3   1  20      378.24      393.30     14.40 o 
  -2   1  20      393.49      387.47     15.75 o 
  -1   1  20      634.66      607.49     22.52 o 
   0   1  20       15.02       20.23      3.15 o 
   1   1  20      631.21      626.85     22.52 o 
   2   1  20      392.10      387.47     13.95 o 
   3   1  20      375.12      400.50     14.85 o 
   4   1  20       33.78       30.57      3.15 o 
   5   1  20       26.05       21.13      4.50 o 
   6   1  20      290.24      322.56     22.04 o 
   7   1  20       21.39       19.33      5.84 o 
   8   1  20        9.02        6.29      5.84 o 
   9   1  20        4.42        0.90      6.29 o 
  10   1  20       35.95       51.25     10.34 o 
  11   1  20       81.15       80.48     21.58 o 
 -11   2  20      116.26      108.82     47.21 o 
 -10   2  20        9.91        0.00      6.29 o 
  -9   2  20       67.61       52.16     10.34 o 
  -8   2  20       89.03       80.49     11.69 o 
  -7   2  20      102.29       96.23     11.24 o 
  -6   2  20       75.41       74.19      7.19 o 
  -5   2  20       45.52       45.41      4.95 o 
  -4   2  20      199.92      202.85     10.35 o 
  -3   2  20       10.65       11.69      1.80 o 
  -2   2  20      605.84      588.51     21.61 o 
  -1   2  20      214.00      207.81      9.00 o 
   0   2  20      220.24      174.98      7.65 o 
   1   2  20      215.30      206.91      8.10 o 
   2   2  20      608.46      567.35     18.91 o 
   3   2  20       10.56       13.94      3.15 o 
   4   2  20      201.02      212.30      9.90 o 
   5   2  20       45.09       45.86      4.05 o 
   6   2  20       74.19       62.50      7.64 o 
   7   2  20      103.35       97.58     11.69 o 
   8   2  20       89.03       82.73     10.34 o 
   9   2  20       68.58       62.95      9.44 o 
  10   2  20       10.22       10.34      6.74 o 
  11   2  20      116.10      126.80     29.68 o 
 -11   3  20       20.32       14.84     19.33 o 
 -10   3  20       33.80       30.57     10.34 o 
  -9   3  20       14.12       25.18      7.19 o 
  -8   3  20       38.08       38.22      7.64 o 
  -7   3  20       20.99       18.43      6.29 o 
  -6   3  20        2.53       -4.95      5.39 o 
  -5   3  20       85.68       80.94      7.64 o 
  -4   3  20       16.68        8.54      4.05 o 
  -3   3  20      186.40      189.80      7.65 o 
  -2   3  20      359.52      360.43     13.50 o 
  -1   3  20      248.08      238.42      9.45 o 
   0   3  20      355.77      344.69     11.70 o 
   1   3  20      245.44      222.67      9.00 o 
   2   3  20      363.12      354.59     13.95 o 
   3   3  20      180.84      182.15      9.45 o 
   4   3  20       17.46        8.09      4.05 o 
   5   3  20       82.04       86.78      6.74 o 
   6   3  20        2.29        8.54      2.70 o 
   7   3  20       20.25       18.88      5.39 o 
   8   3  20       38.83       33.27      6.29 o 
   9   3  20       14.17       14.84      6.29 o 
  10   3  20       33.67       29.22      8.99 o 
  11   3  20       20.97       26.97     16.63 o 
 -10   4  20       55.94       64.29     15.29 o 
  -9   4  20       84.30       91.28     14.84 o 
  -8   4  20       90.13       87.23     12.14 o 
  -7   4  20      159.76      169.99     17.54 o 
  -6   4  20      169.87      185.29     19.34 o 
  -5   4  20      112.94      111.97     11.24 o 
  -4   4  20      206.87      234.34     15.74 o 
  -3   4  20      173.37      170.91      7.65 o 
  -2   4  20      320.62      360.39     16.65 o 
  -1   4  20      131.96      147.95      6.75 o 
   0   4  20      109.02      104.33      5.40 o 
   1   4  20      132.52      138.06      6.75 o 
   2   4  20      325.79      355.45     13.50 o 
   3   4  20      172.91      182.15      8.55 o 
   4   4  20      208.75      255.93     16.19 o 
   5   4  20      113.90      134.45      8.99 o 
   6   4  20      168.45      196.98     14.84 o 
   7   4  20      161.51      170.44     15.29 o 
   8   4  20       89.76       98.47     11.24 o 
   9   4  20       84.33       84.08     12.14 o 
  10   4  20       55.89       49.46     13.49 o 
 -10   5  20      179.60      250.04     67.46 o 
  -9   5  20      101.97       93.53     16.19 o 
  -8   5  20       41.57       33.27      9.44 o 
  -7   5  20       52.87       50.36      8.99 o 
  -6   5  20       61.78       71.94      9.89 o 
  -5   5  20       46.16       41.36      8.09 o 
  -4   5  20      141.31      122.77     12.14 o 
  -3   5  20      248.56      257.30     15.74 o 
  -2   5  20      214.70      215.45      9.90 o 
  -1   5  20       99.81       94.88      6.30 o 
   0   5  20        8.54        5.84      3.60 o 
   1   5  20      100.64      102.52      5.85 o 
   2   5  20      215.09      227.60     10.80 o 
   3   5  20      249.86      245.16     15.74 o 
   4   5  20      142.71      123.22     10.79 o 
   5   5  20       46.17       53.95      5.40 o 
   6   5  20       62.38       61.15      6.29 o 
   7   5  20       53.07       61.60      9.44 o 
   8   5  20       41.06       41.81     10.79 o 
   9   5  20      103.26      101.17     19.34 o 
  10   5  20      178.47      200.57     55.32 o 
 -10   6  20        1.49        0.45     10.79 o 
  -9   6  20      279.27      302.28     44.08 o 
  -8   6  20       30.49       20.23      7.64 o 
  -7   6  20       97.36       88.13     12.14 o 
  -6   6  20        1.28        4.05      5.84 o 
  -5   6  20       74.64       79.59     11.24 o 
  -4   6  20       81.71       95.77     10.79 o 
  -3   6  20      107.95       98.93      7.19 o 
  -2   6  20      257.06      269.90     19.34 o 
  -1   6  20        0.97       -1.35      3.60 o 
   0   6  20      252.34      292.85     19.79 o 
   1   6  20        0.84        5.84      4.50 o 
   2   6  20      256.05      260.91     18.44 o 
   3   6  20      109.12      112.42     11.24 o 
   4   6  20       79.05       71.49      9.44 o 
   5   6  20       74.39       60.25      9.44 o 
   6   6  20        1.43        3.60      4.95 o 
   7   6  20       97.43      112.86     16.64 o 
   8   6  20       29.50       19.78      9.89 o 
   9   6  20      279.02      304.52     62.07 o 
  10   6  20        1.55        0.90      5.84 o 
  -9   7  20       20.92        6.74      8.99 o 
  -8   7  20       30.88       29.22      8.99 o 
  -7   7  20      187.33      239.26     31.03 o 
  -6   7  20      142.16      169.54     23.83 o 
  -5   7  20      206.26      254.57     27.89 o 
  -4   7  20       33.66       18.88      7.19 o 
  -3   7  20       74.92       83.63      8.09 o 
  -2   7  20      188.35      166.86     12.59 o 
  -1   7  20       41.60       46.31      5.84 o 
   0   7  20      134.47      126.37     10.34 o 
   1   7  20       39.73       41.36      5.84 o 
   2   7  20      186.55      160.11     13.49 o 
   3   7  20       73.98       69.69      8.99 o 
   4   7  20       34.32       28.77      5.84 o 
   5   7  20      202.41      254.57     24.29 o 
   6   7  20      143.64      155.60     21.59 o 
   7   7  20      183.99      212.27     32.38 o 
   8   7  20       30.65       65.19     13.49 o 
   9   7  20       20.20        8.54     10.34 o 
  -9   8  20       27.58       32.82     15.29 o 
  -8   8  20       39.68       45.86     11.69 o 
  -7   8  20       16.36       19.33      7.64 o 
  -6   8  20      325.80      376.54     47.69 o 
  -5   8  20       63.02       69.24     11.69 o 
  -4   8  20      189.70      203.74     22.94 o 
  -3   8  20      135.07      129.06     13.49 o 
  -2   8  20       59.93       81.83      9.44 o 
  -1   8  20      180.31      189.79     13.94 o 
   0   8  20        8.86        5.39      4.95 o 
   1   8  20      180.54      211.38     17.09 o 
   2   8  20       59.27       58.00      8.99 o 
   3   8  20      135.04      133.11     16.64 o 
   4   8  20      190.72      192.04     18.89 o 
   5   8  20       62.84       77.33     10.79 o 
   6   8  20      324.23      389.14     42.29 o 
   7   8  20       16.06       21.13      8.99 o 
   8   8  20       38.83       19.33      8.54 o 
   9   8  20       27.48       35.52     13.94 o 
  -8   9  20       16.24       12.59     11.24 o 
  -7   9  20       89.08       95.32     16.64 o 
  -6   9  20        9.73       -4.50      6.74 o 
  -5   9  20       17.29       21.13      9.44 o 
  -4   9  20       91.72      113.76     16.64 o 
  -3   9  20      115.40      121.41     13.49 o 
  -2   9  20      176.14      198.33     17.54 o 
  -1   9  20        3.67        6.74      4.95 o 
   0   9  20      500.12      558.09     45.46 o 
   1   9  20        3.69        0.00      5.39 o 
   2   9  20      177.61      210.48     20.24 o 
   3   9  20      111.86      125.91     17.09 o 
   4   9  20       93.08      108.81     14.39 o 
   5   9  20       16.26       10.79      6.29 o 
   6   9  20        9.55       12.59      7.19 o 
   7   9  20       87.91      116.01     21.58 o 
   8   9  20       16.36        9.44      8.54 o 
  -8  10  20        6.29       13.49      9.44 o 
  -7  10  20       33.72       50.35     13.49 o 
  -6  10  20       17.00       22.03     11.69 o 
  -5  10  20       30.38       23.38      8.99 o 
  -4  10  20       80.35       65.20     12.59 o 
  -3  10  20      168.15      180.79     20.69 o 
  -2  10  20       97.50       88.13     10.79 o 
  -1  10  20      201.78      199.24     20.24 o 
   0  10  20       96.18      104.77     12.14 o 
   1  10  20      199.89      194.29     20.24 o 
   2  10  20       99.79       97.13     13.04 o 
   3  10  20      166.34      204.17     27.43 o 
   4  10  20       81.46       85.88     12.59 o 
   5  10  20       30.31       30.57      8.09 o 
   6  10  20       16.54       40.46      9.44 o 
   7  10  20       32.94       59.79     15.29 o 
   8  10  20        6.56       14.84     12.59 o 
  -7  11  20       33.62       15.29     12.59 o 
  -6  11  20       37.12       37.77     11.24 o 
  -5  11  20       33.58       42.71     11.24 o 
  -4  11  20       74.08       80.03     14.39 o 
  -3  11  20        6.57        2.25      8.09 o 
  -2  11  20      111.17      120.96     18.44 o 
  -1  11  20       82.70       75.09     10.34 o 
   0  11  20        5.02        2.70      5.39 o 
   1  11  20       81.96       87.68     10.79 o 
   2  11  20      111.08      112.42     16.19 o 
   3  11  20        6.57       15.73      8.09 o 
   4  11  20       74.54       74.64     13.94 o 
   5  11  20       33.88       62.94     13.49 o 
   6  11  20       37.13       40.01     11.24 o 
   7  11  20       33.16       22.93     11.24 o 
  -6  12  20       28.07       40.91     15.74 o 
  -5  12  20        0.42       -6.74      9.89 o
[truncated: 62,352 more chars]
