# Supplementary material for: (S)-N-[(4-{(S)-1-[2-(4-Meth­oxy­benz­amido)-2-methyl­propano­yl]pyrrolidine-2-carboxamido}-3,4,5,6-tetra­hydro-2H-pyran-4-yl)carbon­yl]proline dimethyl sulfoxide monosolvate (4-MeBz-Aib-Pro-Thp-Pro-OH)
Source: Acta Crystallogr Sect E Struct Rep Online. 2013 Feb 20;69(Pt 3):o419–20. doi: 10.1107/S1600536813004546 (PMC3588532; doi:10.1107/S1600536813004546)
Supplement: Supplementary file 4 [file e-69-0o419-Isup4.cml]

<?xml version="1.0" encoding="UTF-8"?>
<cml convention="cmlDict:cmllite" xmlns="http://www.xml-cml.org/schema" xmlns:cmlDict="http://www.xml-cml.org/dictionary/cml/" xmlns:nameDict="http://www.xml-cml.org/dictionary/cml/name/">
  <molecule id="m1">
    <name dictRef="nameDict:unknown">(S)-N-[(4-{(S)-1-[2-(4-Methoxybenzamido)-2-methylpropanoyl]pyrrolidine-2-carboxamido}-3,4,5,6-tetrahydro-2H-pyran-4-yl)carbonyl]proline dimethyl sulfoxide </name>
    <atomArray>
      <atom id="a1" elementType="C">
        <label value="1" dictRef="cmlDict:locant"/>
        <label value="C" dictRef="cmlDict:locant"/>
      </atom>
      <atom id="a35" elementType="O" hydrogenCount="0">
        <label value="O" dictRef="cmlDict:locant"/>
      </atom>
      <atom id="a52" elementType="H"/>
      <atom id="a53" elementType="H"/>
      <atom id="a54" elementType="H"/>
      <atom id="a2" elementType="C" hydrogenCount="0">
        <label value="alpha" dictRef="cmlDict:locant"/>
      </atom>
      <atom id="a3" elementType="C" hydrogenCount="0">
        <label value="1" dictRef="cmlDict:locant"/>
      </atom>
      <atom id="a4" elementType="C">
        <label value="2" dictRef="cmlDict:locant"/>
      </atom>
      <atom id="a5" elementType="C">
        <label value="3" dictRef="cmlDict:locant"/>
      </atom>
      <atom id="a6" elementType="C" hydrogenCount="0">
        <label value="4" dictRef="cmlDict:locant"/>
      </atom>
      <atom id="a7" elementType="C">
        <label value="5" dictRef="cmlDict:locant"/>
      </atom>
      <atom id="a8" elementType="C">
        <label value="6" dictRef="cmlDict:locant"/>
      </atom>
      <atom id="a37" elementType="O" hydrogenCount="0">
        <label value="O" dictRef="cmlDict:locant"/>
      </atom>
      <atom id="a38" elementType="N">
        <label value="N" dictRef="cmlDict:locant"/>
      </atom>
      <atom id="a55" elementType="H"/>
      <atom id="a56" elementType="H"/>
      <atom id="a57" elementType="H"/>
      <atom id="a58" elementType="H"/>
      <atom id="a59" elementType="H"/>
      <atom id="a9" elementType="C">
        <label value="1" dictRef="cmlDict:locant"/>
        <label value="C" dictRef="cmlDict:locant"/>
      </atom>
      <atom id="a60" elementType="H"/>
      <atom id="a61" elementType="H"/>
      <atom id="a62" elementType="H"/>
      <atom id="a10" elementType="C" hydrogenCount="0">
        <label value="1" dictRef="cmlDict:locant"/>
      </atom>
      <atom id="a11" elementType="C" hydrogenCount="0">
        <label value="2" dictRef="cmlDict:locant"/>
      </atom>
      <atom id="a12" elementType="C">
        <label value="3" dictRef="cmlDict:locant"/>
      </atom>
      <atom id="a40" elementType="O" hydrogenCount="0">
        <label value="O" dictRef="cmlDict:locant"/>
      </atom>
      <atom id="a63" elementType="H"/>
      <atom id="a64" elementType="H"/>
      <atom id="a65" elementType="H"/>
      <atom id="a13" elementType="N" hydrogenCount="0">
        <label value="1" dictRef="cmlDict:locant"/>
      </atom>
      <atom id="a14" elementType="C">
        <atomParity atomRefs4="a13 a66 a15 a44">1</atomParity>
        <label value="2" dictRef="cmlDict:locant"/>
      </atom>
      <atom id="a15" elementType="C">
        <label value="3" dictRef="cmlDict:locant"/>
      </atom>
      <atom id="a16" elementType="C">
        <label value="4" dictRef="cmlDict:locant"/>
      </atom>
      <atom id="a17" elementType="C">
        <label value="5" dictRef="cmlDict:locant"/>
      </atom>
      <atom id="a42" elementType="O" hydrogenCount="0">
        <label value="O" dictRef="cmlDict:locant"/>
      </atom>
      <atom id="a43" elementType="N">
        <label value="N" dictRef="cmlDict:locant"/>
      </atom>
      <atom id="a44" elementType="C" hydrogenCount="0">
        <label value="X" dictRef="cmlDict:locant"/>
      </atom>
      <atom id="a66" elementType="H"/>
      <atom id="a67" elementType="H"/>
      <atom id="a68" elementType="H"/>
      <atom id="a69" elementType="H"/>
      <atom id="a70" elementType="H"/>
      <atom id="a71" elementType="H"/>
      <atom id="a72" elementType="H"/>
      <atom id="a73" elementType="H"/>
      <atom id="a18" elementType="O" hydrogenCount="0">
        <label value="1" dictRef="cmlDict:locant"/>
        <label value="O" dictRef="cmlDict:locant"/>
      </atom>
      <atom id="a19" elementType="C">
        <label value="2" dictRef="cmlDict:locant"/>
      </atom>
      <atom id="a20" elementType="C">
        <label value="3" dictRef="cmlDict:locant"/>
      </atom>
      <atom id="a21" elementType="C" hydrogenCount="0">
        <label value="4" dictRef="cmlDict:locant"/>
      </atom>
      <atom id="a22" elementType="C">
        <label value="5" dictRef="cmlDict:locant"/>
      </atom>
      <atom id="a23" elementType="C">
        <label value="6" dictRef="cmlDict:locant"/>
      </atom>
      <atom id="a74" elementType="H"/>
      <atom id="a75" elementType="H"/>
      <atom id="a76" elementType="H"/>
      <atom id="a77" elementType="H"/>
      <atom id="a78" elementType="H"/>
      <atom id="a79" elementType="H"/>
      <atom id="a80" elementType="H"/>
      <atom id="a81" elementType="H"/>
      <atom id="a24" elementType="C" hydrogenCount="0">
        <label value="C" dictRef="cmlDict:locant"/>
      </atom>
      <atom id="a27" elementType="O" hydrogenCount="0">
        <label value="O" dictRef="cmlDict:locant"/>
      </atom>
      <atom id="a28" elementType="N" hydrogenCount="0">
        <label value="1" dictRef="cmlDict:locant"/>
        <label value="N" dictRef="cmlDict:locant"/>
      </atom>
      <atom id="a29" elementType="C">
        <atomParity atomRefs4="a28 a82 a31 a30">1</atomParity>
        <label value="2" dictRef="cmlDict:locant"/>
      </atom>
      <atom id="a30" elementType="C" hydrogenCount="0"/>
      <atom id="a31" elementType="C">
        <label value="3" dictRef="cmlDict:locant"/>
      </atom>
      <atom id="a32" elementType="C">
        <label value="4" dictRef="cmlDict:locant"/>
      </atom>
      <atom id="a33" elementType="C">
        <label value="5" dictRef="cmlDict:locant"/>
      </atom>
      <atom id="a46" elementType="O" hydrogenCount="0">
        <label value="O'" dictRef="cmlDict:locant"/>
      </atom>
      <atom id="a47" elementType="O">
        <label value="O" dictRef="cmlDict:locant"/>
      </atom>
      <atom id="a82" elementType="H"/>
      <atom id="a83" elementType="H"/>
      <atom id="a84" elementType="H"/>
      <atom id="a85" elementType="H"/>
      <atom id="a86" elementType="H"/>
      <atom id="a87" elementType="H"/>
      <atom id="a88" elementType="H"/>
      <atom id="a89" elementType="H"/>
      <atom id="a48" elementType="C">
        <label value="1" dictRef="cmlDict:locant"/>
        <label value="C" dictRef="cmlDict:locant"/>
      </atom>
      <atom id="a90" elementType="H"/>
      <atom id="a91" elementType="H"/>
      <atom id="a92" elementType="H"/>
      <atom id="a49" elementType="C">
        <label value="1" dictRef="cmlDict:locant"/>
        <label value="C" dictRef="cmlDict:locant"/>
      </atom>
      <atom id="a93" elementType="H"/>
      <atom id="a94" elementType="H"/>
      <atom id="a95" elementType="H"/>
      <atom id="a50" elementType="S" hydrogenCount="0"/>
      <atom id="a51" elementType="O" hydrogenCount="0"/>
    </atomArray>
    <bondArray>
      <bond id="a1_a35" atomRefs2="a1 a35" order="S"/>
      <bond id="a1_a52" atomRefs2="a1 a52" order="S"/>
      <bond id="a1_a53" atomRefs2="a1 a53" order="S"/>
      <bond id="a1_a54" atomRefs2="a1 a54" order="S"/>
      <bond id="a2_a3" atomRefs2="a2 a3" order="S"/>
      <bond id="a3_a4" atomRefs2="a3 a4" order="D"/>
      <bond id="a4_a5" atomRefs2="a4 a5" order="S"/>
      <bond id="a5_a6" atomRefs2="a5 a6" order="D"/>
      <bond id="a6_a7" atomRefs2="a6 a7" order="S"/>
      <bond id="a7_a8" atomRefs2="a7 a8" order="D"/>
      <bond id="a3_a8" atomRefs2="a3 a8" order="S"/>
      <bond id="a2_a37" atomRefs2="a2 a37" order="D"/>
      <bond id="a2_a38" atomRefs2="a2 a38" order="S"/>
      <bond id="a4_a55" atomRefs2="a4 a55" order="S"/>
      <bond id="a5_a56" atomRefs2="a5 a56" order="S"/>
      <bond id="a7_a57" atomRefs2="a7 a57" order="S"/>
      <bond id="a8_a58" atomRefs2="a8 a58" order="S"/>
      <bond id="a38_a59" atomRefs2="a38 a59" order="S"/>
      <bond id="a35_a6" atomRefs2="a35 a6" order="S"/>
      <bond id="a9_a60" atomRefs2="a9 a60" order="S"/>
      <bond id="a9_a61" atomRefs2="a9 a61" order="S"/>
      <bond id="a9_a62" atomRefs2="a9 a62" order="S"/>
      <bond id="a10_a11" atomRefs2="a10 a11" order="S"/>
      <bond id="a11_a12" atomRefs2="a11 a12" order="S"/>
      <bond id="a10_a40" atomRefs2="a10 a40" order="D"/>
      <bond id="a12_a63" atomRefs2="a12 a63" order="S"/>
      <bond id="a12_a64" atomRefs2="a12 a64" order="S"/>
      <bond id="a12_a65" atomRefs2="a12 a65" order="S"/>
      <bond id="a9_a11" atomRefs2="a9 a11" order="S"/>
      <bond id="a38_a11" atomRefs2="a38 a11" order="S"/>
      <bond id="a13_a14" atomRefs2="a13 a14" order="S"/>
      <bond id="a14_a15" atomRefs2="a14 a15" order="S"/>
      <bond id="a15_a16" atomRefs2="a15 a16" order="S"/>
      <bond id="a16_a17" atomRefs2="a16 a17" order="S"/>
      <bond id="a17_a13" atomRefs2="a17 a13" order="S"/>
      <bond id="a42_a44" atomRefs2="a42 a44" order="D"/>
      <bond id="a43_a44" atomRefs2="a43 a44" order="S"/>
      <bond id="a14_a44" atomRefs2="a14 a44" order="S"/>
      <bond id="a14_a66" atomRefs2="a14 a66" order="S"/>
      <bond id="a15_a67" atomRefs2="a15 a67" order="S"/>
      <bond id="a15_a68" atomRefs2="a15 a68" order="S"/>
      <bond id="a16_a69" atomRefs2="a16 a69" order="S"/>
      <bond id="a16_a70" atomRefs2="a16 a70" order="S"/>
      <bond id="a17_a71" atomRefs2="a17 a71" order="S"/>
      <bond id="a17_a72" atomRefs2="a17 a72" order="S"/>
      <bond id="a43_a73" atomRefs2="a43 a73" order="S"/>
      <bond id="a10_a13" atomRefs2="a10 a13" order="S"/>
      <bond id="a18_a19" atomRefs2="a18 a19" order="S"/>
      <bond id="a19_a20" atomRefs2="a19 a20" order="S"/>
      <bond id="a20_a21" atomRefs2="a20 a21" order="S"/>
      <bond id="a21_a22" atomRefs2="a21 a22" order="S"/>
      <bond id="a22_a23" atomRefs2="a22 a23" order="S"/>
      <bond id="a18_a23" atomRefs2="a18 a23" order="S"/>
      <bond id="a19_a74" atomRefs2="a19 a74" order="S"/>
      <bond id="a19_a75" atomRefs2="a19 a75" order="S"/>
      <bond id="a20_a76" atomRefs2="a20 a76" order="S"/>
      <bond id="a20_a77" atomRefs2="a20 a77" order="S"/>
      <bond id="a22_a78" atomRefs2="a22 a78" order="S"/>
      <bond id="a22_a79" atomRefs2="a22 a79" order="S"/>
      <bond id="a23_a80" atomRefs2="a23 a80" order="S"/>
      <bond id="a23_a81" atomRefs2="a23 a81" order="S"/>
      <bond id="a43_a21" atomRefs2="a43 a21" order="S"/>
      <bond id="a24_a27" atomRefs2="a24 a27" order="D"/>
      <bond id="a21_a24" atomRefs2="a21 a24" order="S"/>
      <bond id="a28_a29" atomRefs2="a28 a29" order="S"/>
      <bond id="a29_a30" atomRefs2="a29 a30" order="S"/>
      <bond id="a29_a31" atomRefs2="a29 a31" order="S"/>
      <bond id="a31_a32" atomRefs2="a31 a32" order="S"/>
      <bond id="a32_a33" atomRefs2="a32 a33" order="S"/>
      <bond id="a28_a33" atomRefs2="a28 a33" order="S"/>
      <bond id="a30_a46" atomRefs2="a30 a46" order="D"/>
      <bond id="a30_a47" atomRefs2="a30 a47" order="S"/>
      <bond id="a29_a82" atomRefs2="a29 a82" order="S"/>
      <bond id="a31_a83" atomRefs2="a31 a83" order="S"/>
      <bond id="a31_a84" atomRefs2="a31 a84" order="S"/>
      <bond id="a32_a85" atomRefs2="a32 a85" order="S"/>
      <bond id="a32_a86" atomRefs2="a32 a86" order="S"/>
      <bond id="a33_a87" atomRefs2="a33 a87" order="S"/>
      <bond id="a33_a88" atomRefs2="a33 a88" order="S"/>
      <bond id="a47_a89" atomRefs2="a47 a89" order="S"/>
      <bond id="a24_a28" atomRefs2="a24 a28" order="S"/>
      <bond id="a48_a90" atomRefs2="a48 a90" order="S"/>
      <bond id="a48_a91" atomRefs2="a48 a91" order="S"/>
      <bond id="a48_a92" atomRefs2="a48 a92" order="S"/>
      <bond id="a49_a93" atomRefs2="a49 a93" order="S"/>
      <bond id="a49_a94" atomRefs2="a49 a94" order="S"/>
      <bond id="a49_a95" atomRefs2="a49 a95" order="S"/>
      <bond id="a50_a51" atomRefs2="a50 a51" order="D"/>
      <bond id="a48_a50" atomRefs2="a48 a50" order="S"/>
      <bond id="a49_a50" atomRefs2="a49 a50" order="S"/>
    </bondArray>
  </molecule>
</cml>
